# Supplementary material for: Genomic Characterization of the Istrian Shorthaired Hound
Source: Animals (Basel). 2020 Nov 1;10(11):2013. doi: 10.3390/ani10112013 (PMC7693797; doi:10.3390/ani10112013)
Supplement: Supplementary file 1 [file animals-10-02013-s001.zip › SupplementaryTable.xlsx]

## Sheet: Whole dataset - samples
Sample_ID	Breed	Accession number
PFZ1E05	Afghan Hound	dryad.v9t5h
PFZ5A11	Afghan Hound	dryad.v9t5h
PFZ5B08	Afghan Hound	dryad.v9t5h
PFZ5B11	Afghan Hound	dryad.v9t5h
PFZ5C08	Afghan Hound	dryad.v9t5h
PFZ5G04	Afghan Hound	dryad.v9t5h
PFZ16A02	Afghan Hound	dryad.v9t5h
PFZ16D01	Afghan Hound	dryad.v9t5h
PFZ16G05	Afghan Hound	dryad.v9t5h
PFZ17B12	Afghan Hound	dryad.v9t5h
PFZ17F09	Afghan Hound	dryad.v9t5h
GSM2539267	Airedale Terrier	GSE96736
GSM2539268	Airedale Terrier	GSE96736
GSM2539269	Airedale Terrier	GSE96736
PFZ10E11	Airedale Terrier	dryad.v9t5h
PFZ10F11	Airedale Terrier	dryad.v9t5h
PFZ11A05	Airedale Terrier	dryad.v9t5h
PFZ11A06	Airedale Terrier	dryad.v9t5h
PFZ11C06	Airedale Terrier	dryad.v9t5h
PFZ11C08	Airedale Terrier	dryad.v9t5h
PFZ11C10	Airedale Terrier	dryad.v9t5h
PFZ11G03	Airedale Terrier	dryad.v9t5h
PFZ11G04	Airedale Terrier	dryad.v9t5h
PFZ11H03	Airedale Terrier	dryad.v9t5h
PFZ11H04	Airedale Terrier	dryad.v9t5h
PFZ21A08	Airedale Terrier	dryad.v9t5h
PFZ35H02	Airedale Terrier	dryad.v9t5h
PFZ4A03	Akita	dryad.v9t5h
PFZ4B03	Akita	dryad.v9t5h
PFZ4D07	Akita	dryad.v9t5h
PFZ4G02	Akita	dryad.v9t5h
PFZ4H02	Akita	dryad.v9t5h
PFZ5A10	Akita	dryad.v9t5h
PFZ5B10	Akita	dryad.v9t5h
PFZ5C10	Akita	dryad.v9t5h
PFZ5D10	Akita	dryad.v9t5h
PFZ5G02	Akita	dryad.v9t5h
PFZ6D01	Akita	dryad.v9t5h
PFZ8F03	Akita	dryad.v9t5h
PFZ6A04	Alaskan Malamute	dryad.v9t5h
PFZ6B11	Alaskan Malamute	dryad.v9t5h
PFZ6D07	Alaskan Malamute	dryad.v9t5h
PFZ6E07	Alaskan Malamute	dryad.v9t5h
PFZ6F11	Alaskan Malamute	dryad.v9t5h
PFZ6G07	Alaskan Malamute	dryad.v9t5h
PFZ6H07	Alaskan Malamute	dryad.v9t5h
PFZ6H10	Alaskan Malamute	dryad.v9t5h
PFZ7C02	Alaskan Malamute	dryad.v9t5h
PFZ7H12	Alaskan Malamute	dryad.v9t5h
PFZ9C11	Alaskan Malamute	dryad.v9t5h
PFZ9D06	Alaskan Malamute	dryad.v9t5h
PFZ14D02	American Eskimo Dog	dryad.v9t5h
PFZ14D08	American Eskimo Dog	dryad.v9t5h
PFZ14E07	American Eskimo Dog	dryad.v9t5h
PFZ14G01	American Eskimo Dog	dryad.v9t5h
PFZ14G07	American Eskimo Dog	dryad.v9t5h
PFZ15D02	American Eskimo Dog	dryad.v9t5h
GSM2539138	American Hairless Terrier	GSE96736
GSM2539139	American Hairless Terrier	GSE96736
GSM2539140	American Hairless Terrier	GSE96736
GSM2539141	American Hairless Terrier	GSE96736
GSM2539142	American Hairless Terrier	GSE96736
GSM2539143	American Hairless Terrier	GSE96736
GSM2539144	American Hairless Terrier	GSE96736
GSM2539145	American Hairless Terrier	GSE96736
GSM2539176	American Hairless Terrier	GSE96736
GSM2539178	American Hairless Terrier	GSE96736
PFZ35B07	American Pit Bull Terrier	dryad.v9t5h
PFZ35B10	American Pit Bull Terrier	dryad.v9t5h
PFZ35E07	American Pit Bull Terrier	dryad.v9t5h
PFZ35E12	American Pit Bull Terrier	dryad.v9t5h
PFZ35F03	American Pit Bull Terrier	dryad.v9t5h
PFZ36D02	American Pit Bull Terrier	dryad.v9t5h
GSM2539230	American Staffordshire Bull Terrier	GSE96736
GSM2539237	American Staffordshire Bull Terrier	GSE96736
PFZ6A12	American Staffordshire Bull Terrier	dryad.v9t5h
PFZ6E09	American Staffordshire Bull Terrier	dryad.v9t5h
PFZ7B01	American Staffordshire Bull Terrier	dryad.v9t5h
PFZ9A04	American Staffordshire Bull Terrier	dryad.v9t5h
PFZ36A08	American Staffordshire Bull Terrier	dryad.v9t5h
GSM2195685	Anatolian Shepherd	GSE83160
GSM2195686	Anatolian Shepherd	GSE83160
GSM2195703	Anatolian Shepherd	GSE83160
GSM2195704	Anatolian Shepherd	GSE83160
GSM2195705	Anatolian Shepherd	GSE83160
GSM2195706	Anatolian Shepherd	GSE83160
GSM3424725	Apennine Wolf	GSE121027
GSM3424726	Apennine Wolf	GSE121027
GSM3424727	Apennine Wolf	GSE121027
GSM3424728	Apennine Wolf	GSE121027
GSM3424729	Apennine Wolf	GSE121027
GSM3424730	Apennine Wolf	GSE121027
GSM3424731	Apennine Wolf	GSE121027
GSM2539270	Australian Cattle Dog	GSE96736
GSM2539271	Australian Cattle Dog	GSE96736
PFZ15C05	Australian Cattle Dog	dryad.v9t5h
PFZ15C07	Australian Cattle Dog	dryad.v9t5h
PFZ15C09	Australian Cattle Dog	dryad.v9t5h
PFZ15D09	Australian Cattle Dog	dryad.v9t5h
PFZ18G11	Australian Cattle Dog	dryad.v9t5h
PFZ19A10	Australian Cattle Dog	dryad.v9t5h
PFZ19H09	Australian Cattle Dog	dryad.v9t5h
PFZ31H04	Australian Cattle Dog	dryad.v9t5h
PFZ42A04	Australian Cattle Dog	dryad.v9t5h
PFZ11A04	Australian Shepherd	dryad.v9t5h
PFZ11B04	Australian Shepherd	dryad.v9t5h
PFZ11B08	Australian Shepherd	dryad.v9t5h
PFZ11D08	Australian Shepherd	dryad.v9t5h
PFZ11D10	Australian Shepherd	dryad.v9t5h
PFZ11F08	Australian Shepherd	dryad.v9t5h
PFZ11F12	Australian Shepherd	dryad.v9t5h
PFZ11G07	Australian Shepherd	dryad.v9t5h
PFZ11H08	Australian Shepherd	dryad.v9t5h
PFZ11H11	Australian Shepherd	dryad.v9t5h
PFZ15C02	Australian Shepherd	dryad.v9t5h
PFZ15H05	Australian Shepherd	dryad.v9t5h
PFZ36G07	Australian Shepherd	dryad.v9t5h
PFZ38D06	Australian Shepherd	dryad.v9t5h
PFZ38E06	Australian Shepherd	dryad.v9t5h
PFZ38H05	Australian Shepherd	dryad.v9t5h
PFZ40A06	Australian Shepherd	dryad.v9t5h
PFZ40F05	Australian Shepherd	dryad.v9t5h
PFZ40H05	Australian Shepherd	dryad.v9t5h
PFZ43B12	Australian Shepherd	dryad.v9t5h
GSM2195590	Azawakh Hound	GSE83160
GSM2195593	Azawakh Hound	GSE83160
GSM2195594	Azawakh Hound	GSE83160
GSM2195595	Azawakh Hound	GSE83160
GSM2195596	Azawakh Hound	GSE83160
8114	Basenji	dryad.v9t5h
BSJI_2234	Basenji	dryad.v9t5h
BSJI_2634	Basenji	dryad.v9t5h
BSJI_3454	Basenji	dryad.v9t5h
BSJI_7768	Basenji	dryad.v9t5h
BSJI_7769	Basenji	dryad.v9t5h
BSJI_8982	Basenji	dryad.v9t5h
BSJI_8999	Basenji	dryad.v9t5h
BSJI_9004	Basenji	dryad.v9t5h
BSJI_12210	Basenji	dryad.v9t5h
BSJI_12301	Basenji	dryad.v9t5h
BSJI_34177	Basenji	dryad.v9t5h
BSJI_35551	Basenji	dryad.v9t5h
BSJI_35552	Basenji	dryad.v9t5h
BSJI_35553	Basenji	dryad.v9t5h
BSJI_35554	Basenji	dryad.v9t5h
BSJI_45241	Basenji	dryad.v9t5h
BSJI_45685	Basenji	dryad.v9t5h
BSJI_45738	Basenji	dryad.v9t5h
BSJI_48559	Basenji	dryad.v9t5h
BSJI_51673	Basenji	dryad.v9t5h
BSJI_51967	Basenji	dryad.v9t5h
BSJI_59061	Basenji	dryad.v9t5h
BSJI_83980	Basenji	dryad.v9t5h
PFZ2D04	Basenji	dryad.v9t5h
PFZ14A07	Basenji	dryad.v9t5h
PFZ14A10	Basenji	dryad.v9t5h
PFZ14C11	Basenji	dryad.v9t5h
PFZ15F01	Basenji	dryad.v9t5h
PFZ15H03	Basenji	dryad.v9t5h
PFZ8D06	Basset Hound	dryad.v9t5h
PFZ8E01	Basset Hound	dryad.v9t5h
PFZ9B10	Basset Hound	dryad.v9t5h
PFZ9D11	Basset Hound	dryad.v9t5h
PFZ9F07	Basset Hound	dryad.v9t5h
PFZ9H07	Basset Hound	dryad.v9t5h
PFZ16E09	Basset Hound	dryad.v9t5h
PFZ16E12	Basset Hound	dryad.v9t5h
PFZ16G10	Basset Hound	dryad.v9t5h
PFZ17B02	Basset Hound	dryad.v9t5h
PFZ17F07	Basset Hound	dryad.v9t5h
PFZ17H07	Basset Hound	dryad.v9t5h
PFZ33C04	Basset Hound	dryad.v9t5h
PFZ33D03	Basset Hound	dryad.v9t5h
PFZ34D03	Basset Hound	dryad.v9t5h
PFZ41B12	Basset Hound	dryad.v9t5h
PFZ41C09	Basset Hound	dryad.v9t5h
PFZ41D09	Basset Hound	dryad.v9t5h
PFZ41E09	Basset Hound	dryad.v9t5h
PFZ41F09	Basset Hound	dryad.v9t5h
Bgl_GT1	Beagle	dryad.v9t5h
Bgl_GT2	Beagle	dryad.v9t5h
Bgl_GT5	Beagle	dryad.v9t5h
Bgl_GT6	Beagle	dryad.v9t5h
Bgl_GT7	Beagle	dryad.v9t5h
Bgl_GT8	Beagle	dryad.v9t5h
Bgl_GT9	Beagle	dryad.v9t5h
Bgl_GT10	Beagle	dryad.v9t5h
Bgl_GT11	Beagle	dryad.v9t5h
Bgl_GT12	Beagle	dryad.v9t5h
PFZ10A01	Beagle	dryad.v9t5h
PFZ10B01	Beagle	dryad.v9t5h
PFZ10C01	Beagle	dryad.v9t5h
PFZ10D01	Beagle	dryad.v9t5h
PFZ10E01	Beagle	dryad.v9t5h
PFZ10F01	Beagle	dryad.v9t5h
PFZ33H06	Beagle	dryad.v9t5h
PFZ38D10	Beagle	dryad.v9t5h
PFZ42A03	Beagle	dryad.v9t5h
PFZ42E02	Beagle	dryad.v9t5h
PFZ42F02	Beagle	dryad.v9t5h
PFZ42F04	Beagle	dryad.v9t5h
PFZ42G02	Beagle	dryad.v9t5h
PFZ43F11	Beagle	dryad.v9t5h
PFZ43G08	Beagle	dryad.v9t5h
PFZ43G11	Beagle	dryad.v9t5h
PFZ44C11	Beagle	dryad.v9t5h
PFZ44D12	Beagle	dryad.v9t5h
PFZ44G01	Beagle	dryad.v9t5h
PFZ44G08	Beagle	dryad.v9t5h
PFZ44H01	Beagle	dryad.v9t5h
GSM2539199	Bedlington Terrier	GSE96736
GSM2539234	Bedlington Terrier	GSE96736
GSM2539235	Bedlington Terrier	GSE96736
GSM2539236	Bedlington Terrier	GSE96736
PFZ16B03	Bedlington Terrier	dryad.v9t5h
PFZ16E01	Bedlington Terrier	dryad.v9t5h
PFZ17A06	Bedlington Terrier	dryad.v9t5h
PFZ9B05	Belgian Malinois	dryad.v9t5h
PFZ9B12	Belgian Malinois	dryad.v9t5h
PFZ9D10	Belgian Malinois	dryad.v9t5h
PFZ9G11	Belgian Malinois	dryad.v9t5h
PFZ18A03	Belgian Malinois	dryad.v9t5h
PFZ39E06	Belgian Malinois	dryad.v9t5h
GSM2539243	Belgian Sheepdog	GSE96736
PFZ17C10	Belgian Sheepdog	dryad.v9t5h
PFZ17F05	Belgian Sheepdog	dryad.v9t5h
PFZ17F08	Belgian Sheepdog	dryad.v9t5h
PFZ35F04	Belgian Sheepdog	dryad.v9t5h
PFZ35F12	Belgian Sheepdog	dryad.v9t5h
GSM2539266	Belgian Tervuren	GSE96736
BeT_GT13	Belgian Tervuren	dryad.v9t5h
BeT_GT14	Belgian Tervuren	dryad.v9t5h
BeT_GT15	Belgian Tervuren	dryad.v9t5h
BeT_GT16	Belgian Tervuren	dryad.v9t5h
BeT_GT17	Belgian Tervuren	dryad.v9t5h
BeT_GT18	Belgian Tervuren	dryad.v9t5h
BeT_GT22	Belgian Tervuren	dryad.v9t5h
BeT_GT23	Belgian Tervuren	dryad.v9t5h
BeT_GT24	Belgian Tervuren	dryad.v9t5h
BeT_GT25	Belgian Tervuren	dryad.v9t5h
BeT_GT27	Belgian Tervuren	dryad.v9t5h
BeT_GT28	Belgian Tervuren	dryad.v9t5h
PFZ34A12	Belgian Tervuren	dryad.v9t5h
PFZ34B12	Belgian Tervuren	dryad.v9t5h
PFZ34C12	Belgian Tervuren	dryad.v9t5h
PFZ34D12	Belgian Tervuren	dryad.v9t5h
PFZ34E12	Belgian Tervuren	dryad.v9t5h
PFZ34F12	Belgian Tervuren	dryad.v9t5h
PFZ34G12	Belgian Tervuren	dryad.v9t5h
PFZ34H12	Belgian Tervuren	dryad.v9t5h
GSM3424627	Bergamasco	GSE121027
GSM3424628	Bergamasco	GSE121027
GSM3424629	Bergamasco	GSE121027
GSM3424630	Bergamasco	GSE121027
GSM3424631	Bergamasco	GSE121027
GSM3424632	Bergamasco	GSE121027
GSM3424633	Bergamasco	GSE121027
GSM3424634	Bergamasco	GSE121027
GSM3424635	Bergamasco	GSE121027
GSM2539245	Bernese Mountain Dog	GSE96736
GSM2539246	Bernese Mountain Dog	GSE96736
GSM2539247	Bernese Mountain Dog	GSE96736
GSM2539248	Bernese Mountain Dog	GSE96736
GSM2539249	Bernese Mountain Dog	GSE96736
BMD_GT29	Bernese Mountain Dog	dryad.v9t5h
BMD_GT30	Bernese Mountain Dog	dryad.v9t5h
BMD_GT31	Bernese Mountain Dog	dryad.v9t5h
BMD_GT32	Bernese Mountain Dog	dryad.v9t5h
BMD_GT33	Bernese Mountain Dog	dryad.v9t5h
BMD_GT34	Bernese Mountain Dog	dryad.v9t5h
BMD_GT35	Bernese Mountain Dog	dryad.v9t5h
BMD_GT36	Bernese Mountain Dog	dryad.v9t5h
BMD_GT37	Bernese Mountain Dog	dryad.v9t5h
BMD_GT38	Bernese Mountain Dog	dryad.v9t5h
BMD_GT39	Bernese Mountain Dog	dryad.v9t5h
BMD_GT40	Bernese Mountain Dog	dryad.v9t5h
PFZ6A09	Bernese Mountain Dog	dryad.v9t5h
PFZ6A11	Bernese Mountain Dog	dryad.v9t5h
PFZ6F06	Bernese Mountain Dog	dryad.v9t5h
PFZ6G06	Bernese Mountain Dog	dryad.v9t5h
PFZ6H01	Bernese Mountain Dog	dryad.v9t5h
PFZ7H11	Bernese Mountain Dog	dryad.v9t5h
PFZ34B01	Bernese Mountain Dog	dryad.v9t5h
PFZ34B02	Bernese Mountain Dog	dryad.v9t5h
PFZ34C01	Bernese Mountain Dog	dryad.v9t5h
PFZ36A02	Bernese Mountain Dog	dryad.v9t5h
PFZ36H07	Bernese Mountain Dog	dryad.v9t5h
PFZ42C03	Bernese Mountain Dog	dryad.v9t5h
PFZ42D03	Bernese Mountain Dog	dryad.v9t5h
PFZ42E03	Bernese Mountain Dog	dryad.v9t5h
PFZ42F03	Bernese Mountain Dog	dryad.v9t5h
PFZ42G03	Bernese Mountain Dog	dryad.v9t5h
PFZ42H02	Bernese Mountain Dog	dryad.v9t5h
PFZ43F03	Bernese Mountain Dog	dryad.v9t5h
PFZ43H04	Bernese Mountain Dog	dryad.v9t5h
PFZ44E03	Bernese Mountain Dog	dryad.v9t5h
PFZ44G04	Bernese Mountain Dog	dryad.v9t5h
PFZ44G06	Bernese Mountain Dog	dryad.v9t5h
PFZ1D09	Bichon Frise	dryad.v9t5h
PFZ10G01	Bichon Frise	dryad.v9t5h
PFZ10H01	Bichon Frise	dryad.v9t5h
PFZ12A06	Bichon Frise	dryad.v9t5h
PFZ12E05	Bichon Frise	dryad.v9t5h
PFZ13A12	Bichon Frise	dryad.v9t5h
PFZ13C09	Bichon Frise	dryad.v9t5h
PFZ13C10	Bichon Frise	dryad.v9t5h
PFZ13D09	Bichon Frise	dryad.v9t5h
PFZ13E09	Bichon Frise	dryad.v9t5h
PFZ13G11	Bichon Frise	dryad.v9t5h
PFZ13G12	Bichon Frise	dryad.v9t5h
PFZ14G09	Bichon Frise	dryad.v9t5h
PFZ33B07	Bichon Frise	dryad.v9t5h
PFZ33D04	Bichon Frise	dryad.v9t5h
PFZ33D06	Bichon Frise	dryad.v9t5h
PFZ34H02	Bichon Frise	dryad.v9t5h
PFZ35B01	Bichon Frise	dryad.v9t5h
PFZ35B04	Bichon Frise	dryad.v9t5h
PFZ35D04	Bichon Frise	dryad.v9t5h
PFZ43B07	Bichon Frise	dryad.v9t5h
PFZ44G03	Bichon Frise	dryad.v9t5h
GSM2539244	Bloodhound	GSE96736
PFZ10C12	Bloodhound	dryad.v9t5h
PFZ11A11	Bloodhound	dryad.v9t5h
PFZ11C05	Bloodhound	dryad.v9t5h
PFZ11D09	Bloodhound	dryad.v9t5h
PFZ11D12	Bloodhound	dryad.v9t5h
PFZ11H12	Bloodhound	dryad.v9t5h
PFZ42E04	Bloodhound	dryad.v9t5h
GSM3424485	Bolognese	GSE121027
GSM3424486	Bolognese	GSE121027
GSM3424487	Bolognese	GSE121027
GSM3424488	Bolognese	GSE121027
GSM3424489	Bolognese	GSE121027
GSM3424490	Bolognese	GSE121027
GSM3424491	Bolognese	GSE121027
GSM3424492	Bolognese	GSE121027
GSM3424493	Bolognese	GSE121027
GSM3424494	Bolognese	GSE121027
GSM3424495	Bolognese	GSE121027
GSM3424496	Bolognese	GSE121027
GSM3424497	Bolognese	GSE121027
GSM3424498	Bolognese	GSE121027
GSM3424499	Bolognese	GSE121027
GSM3424500	Bolognese	GSE121027
GSM3424501	Bolognese	GSE121027
GSM3424502	Bolognese	GSE121027
BoC_GT45	Border Collie	dryad.v9t5h
BoC_GT62	Border Collie	dryad.v9t5h
BoC_GT64	Border Collie	dryad.v9t5h
BoC_GT65	Border Collie	dryad.v9t5h
BoC_GT66	Border Collie	dryad.v9t5h
BoC_GT68	Border Collie	dryad.v9t5h
BoC_GT71	Border Collie	dryad.v9t5h
BoC_GT74	Border Collie	dryad.v9t5h
BoC_GT75	Border Collie	dryad.v9t5h
PFZ6G09	Border Collie	dryad.v9t5h
PFZ6G11	Border Collie	dryad.v9t5h
PFZ6H09	Border Collie	dryad.v9t5h
PFZ6H11	Border Collie	dryad.v9t5h
PFZ8A01	Border Collie	dryad.v9t5h
PFZ8A05	Border Collie	dryad.v9t5h
PFZ8A06	Border Collie	dryad.v9t5h
PFZ8A07	Border Collie	dryad.v9t5h
PFZ8A09	Border Collie	dryad.v9t5h
PFZ8A10	Border Collie	dryad.v9t5h
PFZ8A11	Border Collie	dryad.v9t5h
PFZ8C07	Border Collie	dryad.v9t5h
PFZ8C10	Border Collie	dryad.v9t5h
PFZ8D01	Border Collie	dryad.v9t5h
PFZ8D02	Border Collie	dryad.v9t5h
PFZ8D05	Border Collie	dryad.v9t5h
PFZ8D08	Border Collie	dryad.v9t5h
PFZ8D10	Border Collie	dryad.v9t5h
PFZ8G02	Border Collie	dryad.v9t5h
PFZ8G04	Border Collie	dryad.v9t5h
PFZ8G07	Border Collie	dryad.v9t5h
PFZ8H08	Border Collie	dryad.v9t5h
PFZ9C05	Border Collie	dryad.v9t5h
PFZ9F06	Border Collie	dryad.v9t5h
PFZ9H08	Border Collie	dryad.v9t5h
PFZ25A09	Border Collie	dryad.v9t5h
PFZ36B09	Border Collie	dryad.v9t5h
PFZ36C09	Border Collie	dryad.v9t5h
PFZ36D09	Border Collie	dryad.v9t5h
PFZ36E08	Border Collie	dryad.v9t5h
PFZ36E09	Border Collie	dryad.v9t5h
PFZ36F08	Border Collie	dryad.v9t5h
PFZ36F09	Border Collie	dryad.v9t5h
PFZ36G08	Border Collie	dryad.v9t5h
PFZ36G09	Border Collie	dryad.v9t5h
PFZ40B02	Border Collie	dryad.v9t5h
PFZ44A08	Border Collie	dryad.v9t5h
PFZ44D02	Border Collie	dryad.v9t5h
PFZ44D09	Border Collie	dryad.v9t5h
GSM2539147	Border Terrier	GSE96736
GSM2539177	Border Terrier	GSE96736
GSM2539206	Border Terrier	GSE96736
GSM2539223	Border Terrier	GSE96736
BoT_LU45	Border Terrier	dryad.v9t5h
BoT_LU48	Border Terrier	dryad.v9t5h
BoT_LU50	Border Terrier	dryad.v9t5h
BoT_LU60	Border Terrier	dryad.v9t5h
BoT_LU62	Border Terrier	dryad.v9t5h
BoT_LU63	Border Terrier	dryad.v9t5h
BoT_LU64	Border Terrier	dryad.v9t5h
BoT_LU65	Border Terrier	dryad.v9t5h
BoT_LU66	Border Terrier	dryad.v9t5h
BoT_LU67	Border Terrier	dryad.v9t5h
BoT_LU68	Border Terrier	dryad.v9t5h
BoT_LU69	Border Terrier	dryad.v9t5h
BoT_LU70	Border Terrier	dryad.v9t5h
BoT_LU71	Border Terrier	dryad.v9t5h
BoT_LU72	Border Terrier	dryad.v9t5h
BoT_LU73	Border Terrier	dryad.v9t5h
BoT_LU74	Border Terrier	dryad.v9t5h
BoT_LU75	Border Terrier	dryad.v9t5h
BoT_LU76	Border Terrier	dryad.v9t5h
BoT_LU77	Border Terrier	dryad.v9t5h
BoT_LU78	Border Terrier	dryad.v9t5h
BoT_LU79	Border Terrier	dryad.v9t5h
BoT_LU80	Border Terrier	dryad.v9t5h
BoT_LU81	Border Terrier	dryad.v9t5h
BoT_LU82	Border Terrier	dryad.v9t5h
PFZ6C05	Border Terrier	dryad.v9t5h
PFZ6C08	Border Terrier	dryad.v9t5h
PFZ6D08	Border Terrier	dryad.v9t5h
PFZ6E05	Border Terrier	dryad.v9t5h
PFZ6E08	Border Terrier	dryad.v9t5h
PFZ8G06	Border Terrier	dryad.v9t5h
PFZ37F08	Border Terrier	dryad.v9t5h
PFZ37G09	Border Terrier	dryad.v9t5h
PFZ43C06	Border Terrier	dryad.v9t5h
PFZ4C03	Borzoi	dryad.v9t5h
PFZ4D03	Borzoi	dryad.v9t5h
PFZ4E03	Borzoi	dryad.v9t5h
PFZ4F03	Borzoi	dryad.v9t5h
PFZ4G05	Borzoi	dryad.v9t5h
PFZ4H05	Borzoi	dryad.v9t5h
PFZ5D08	Borzoi	dryad.v9t5h
PFZ5E10	Borzoi	dryad.v9t5h
PFZ5F10	Borzoi	dryad.v9t5h
PFZ5H01	Borzoi	dryad.v9t5h
PFZ19A03	Borzoi	dryad.v9t5h
PFZ20H01	Borzoi	dryad.v9t5h
PFZ10C10	Boston Terrier	dryad.v9t5h
PFZ10D12	Boston Terrier	dryad.v9t5h
PFZ10H09	Boston Terrier	dryad.v9t5h
PFZ10H10	Boston Terrier	dryad.v9t5h
PFZ10H12	Boston Terrier	dryad.v9t5h
PFZ11B06	Boston Terrier	dryad.v9t5h
PFZ11D03	Boston Terrier	dryad.v9t5h
PFZ11E02	Boston Terrier	dryad.v9t5h
PFZ11F03	Boston Terrier	dryad.v9t5h
PFZ11F04	Boston Terrier	dryad.v9t5h
PFZ14G06	Boston Terrier	dryad.v9t5h
PFZ21C07	Boston Terrier	dryad.v9t5h
PFZ33A06	Boston Terrier	dryad.v9t5h
PFZ33A07	Boston Terrier	dryad.v9t5h
PFZ33D05	Boston Terrier	dryad.v9t5h
PFZ33G05	Boston Terrier	dryad.v9t5h
PFZ34A08	Boston Terrier	dryad.v9t5h
PFZ37D09	Boston Terrier	dryad.v9t5h
PFZ40D04	Boston Terrier	dryad.v9t5h
PFZ43G06	Boston Terrier	dryad.v9t5h
PFZ44H11	Boston Terrier	dryad.v9t5h
PFZ34B06	Bouvier Des Flandres	dryad.v9t5h
PFZ34C06	Bouvier Des Flandres	dryad.v9t5h
PFZ34E01	Bouvier Des Flandres	dryad.v9t5h
PFZ34F01	Bouvier Des Flandres	dryad.v9t5h
PFZ34G01	Bouvier Des Flandres	dryad.v9t5h
PFZ35D03	Bouvier Des Flandres	dryad.v9t5h
PFZ35D07	Bouvier Des Flandres	dryad.v9t5h
PFZ35E04	Bouvier Des Flandres	dryad.v9t5h
Box_LU132	Boxer	dryad.v9t5h
PFZ23A09	Boxer	dryad.v9t5h
PFZ23A10	Boxer	dryad.v9t5h
PFZ23A12	Boxer	dryad.v9t5h
PFZ23B09	Boxer	dryad.v9t5h
PFZ23B10	Boxer	dryad.v9t5h
PFZ23B11	Boxer	dryad.v9t5h
PFZ23D10	Boxer	dryad.v9t5h
PFZ23H09	Boxer	dryad.v9t5h
PFZ24A10	Boxer	dryad.v9t5h
PFZ24A12	Boxer	dryad.v9t5h
PFZ24C09	Boxer	dryad.v9t5h
PFZ24C10	Boxer	dryad.v9t5h
PFZ24E09	Boxer	dryad.v9t5h
PFZ24E10	Boxer	dryad.v9t5h
PFZ24F11	Boxer	dryad.v9t5h
PFZ24G11	Boxer	dryad.v9t5h
PFZ24H09	Boxer	dryad.v9t5h
PFZ27A04	Boxer	dryad.v9t5h
PFZ33H04	Boxer	dryad.v9t5h
PFZ34B10	Boxer	dryad.v9t5h
PFZ34C03	Boxer	dryad.v9t5h
PFZ34E07	Boxer	dryad.v9t5h
PFZ34F05	Boxer	dryad.v9t5h
PFZ36C06	Boxer	dryad.v9t5h
PFZ36H02	Boxer	dryad.v9t5h
PFZ37B12	Boxer	dryad.v9t5h
PFZ37E09	Boxer	dryad.v9t5h
PFZ38C08	Boxer	dryad.v9t5h
PFZ38G04	Boxer	dryad.v9t5h
PFZ38H04	Boxer	dryad.v9t5h
PFZ41B05	Boxer	dryad.v9t5h
PFZ41D04	Boxer	dryad.v9t5h
PFZ41E04	Boxer	dryad.v9t5h
PFZ42D02	Boxer	dryad.v9t5h
PFZ42D05	Boxer	dryad.v9t5h
PFZ44B06	Boxer	dryad.v9t5h
PFZ44F03	Boxer	dryad.v9t5h
PFZ44G02	Boxer	dryad.v9t5h
GSM3424503	Bracco Italiano	GSE121027
GSM3424504	Bracco Italiano	GSE121027
GSM3424505	Bracco Italiano	GSE121027
GSM3424506	Bracco Italiano	GSE121027
GSM3424507	Bracco Italiano	GSE121027
GSM3424508	Bracco Italiano	GSE121027
GSM3424509	Bracco Italiano	GSE121027
GSM3424510	Bracco Italiano	GSE121027
GSM3424511	Bracco Italiano	GSE121027
BrS_GT76	Brittany	dryad.v9t5h
BrS_GT77	Brittany	dryad.v9t5h
BrS_GT78	Brittany	dryad.v9t5h
BrS_GT79	Brittany	dryad.v9t5h
BrS_GT80	Brittany	dryad.v9t5h
BrS_GT81	Brittany	dryad.v9t5h
BrS_GT82	Brittany	dryad.v9t5h
BrS_GT83	Brittany	dryad.v9t5h
BrS_GT84	Brittany	dryad.v9t5h
BrS_GT85	Brittany	dryad.v9t5h
BrS_GT86	Brittany	dryad.v9t5h
BrS_GT87	Brittany	dryad.v9t5h
PFZ10A02	Brittany	dryad.v9t5h
PFZ14A08	Brittany	dryad.v9t5h
PFZ15E02	Brittany	dryad.v9t5h
PFZ18F02	Brittany	dryad.v9t5h
PFZ18H04	Brittany	dryad.v9t5h
PFZ19F01	Brittany	dryad.v9t5h
PFZ42B03	Brittany	dryad.v9t5h
EBT_GT142	Bull Terrier	dryad.v9t5h
EBT_GT144	Bull Terrier	dryad.v9t5h
EBT_GT146	Bull Terrier	dryad.v9t5h
LAD001	Bull Terrier	dryad.v9t5h
LAD0011	Bull Terrier	dryad.v9t5h
LAD0012	Bull Terrier	dryad.v9t5h
LAD0013	Bull Terrier	dryad.v9t5h
LAD0014	Bull Terrier	dryad.v9t5h
LAD0015	Bull Terrier	dryad.v9t5h
LAD002	Bull Terrier	dryad.v9t5h
LAD003	Bull Terrier	dryad.v9t5h
LAD004	Bull Terrier	dryad.v9t5h
LAD005	Bull Terrier	dryad.v9t5h
LAD0051	Bull Terrier	dryad.v9t5h
LAD0052	Bull Terrier	dryad.v9t5h
LAD0054	Bull Terrier	dryad.v9t5h
LAD0055	Bull Terrier	dryad.v9t5h
LAD0056	Bull Terrier	dryad.v9t5h
LAD0057	Bull Terrier	dryad.v9t5h
LAD006	Bull Terrier	dryad.v9t5h
LAD0069	Bull Terrier	dryad.v9t5h
LAD007	Bull Terrier	dryad.v9t5h
LAD0070	Bull Terrier	dryad.v9t5h
LAD0079	Bull Terrier	dryad.v9t5h
LAD008	Bull Terrier	dryad.v9t5h
LAD0080	Bull Terrier	dryad.v9t5h
LAD053	Bull Terrier	dryad.v9t5h
LAD058	Bull Terrier	dryad.v9t5h
LOLA	Bull Terrier	dryad.v9t5h
Lecti_pup	Bull Terrier	dryad.v9t5h
PFZ10B02	Bull Terrier	dryad.v9t5h
PFZ16A12	Bull Terrier	dryad.v9t5h
PFZ16B09	Bull Terrier	dryad.v9t5h
PFZ16C09	Bull Terrier	dryad.v9t5h
PFZ16F12	Bull Terrier	dryad.v9t5h
PFZ16G11	Bull Terrier	dryad.v9t5h
PFZ17A05	Bull Terrier	dryad.v9t5h
PFZ17F06	Bull Terrier	dryad.v9t5h
PFZ17G04	Bull Terrier	dryad.v9t5h
PFZ13F12	Bullmastiff	dryad.v9t5h
PFZ14D12	Bullmastiff	dryad.v9t5h
PFZ14F11	Bullmastiff	dryad.v9t5h
PFZ15B12	Bullmastiff	dryad.v9t5h
PFZ15C08	Bullmastiff	dryad.v9t5h
PFZ15E01	Bullmastiff	dryad.v9t5h
PFZ15E09	Bullmastiff	dryad.v9t5h
PFZ15F09	Bullmastiff	dryad.v9t5h
PFZ15H02	Bullmastiff	dryad.v9t5h
PFZ22A08	Bullmastiff	dryad.v9t5h
PFZ22D07	Bullmastiff	dryad.v9t5h
A1_Thor_CT	Cairn Terrier	dryad.v9t5h
A6_Poppy_Mortenson_CT	Cairn Terrier	dryad.v9t5h
Allie_David_CT	Cairn Terrier	dryad.v9t5h
B5_Cookie_CT	Cairn Terrier	dryad.v9t5h
Button_Mucci_CT	Cairn Terrier	dryad.v9t5h
C1_Denver_CT	Cairn Terrier	dryad.v9t5h
C4_Walker_CT	Cairn Terrier	dryad.v9t5h
C5_Kaia_T_CT	Cairn Terrier	dryad.v9t5h
D2_Gordie_CT	Cairn Terrier	dryad.v9t5h
David_Blair_CT	Cairn Terrier	dryad.v9t5h
Dubya_Stamps_CT	Cairn Terrier	dryad.v9t5h
E1_Fritize_CT	Cairn Terrier	dryad.v9t5h
E2_Scout_CT	Cairn Terrier	dryad.v9t5h
E4_Koby_K_CT	Cairn Terrier	dryad.v9t5h
E5_Toby_Philllips_CT	Cairn Terrier	dryad.v9t5h
Elle_Marcum_CT	Cairn Terrier	dryad.v9t5h
Emmete_Madison_CT	Cairn Terrier	dryad.v9t5h
F2_Bailey_Laurisden_CT	Cairn Terrier	dryad.v9t5h
F3_Macho_CT	Cairn Terrier	dryad.v9t5h
F4_Misty_Robertson_CT	Cairn Terrier	dryad.v9t5h
H1_McKenzie_CT	Cairn Terrier	dryad.v9t5h
H4_Pippin_CT	Cairn Terrier	dryad.v9t5h
Jayne_David_CT	Cairn Terrier	dryad.v9t5h
Matte_CT	Cairn Terrier	dryad.v9t5h
Nessie_Patzman_CT	Cairn Terrier	dryad.v9t5h
PFZ10C02	Cairn Terrier	dryad.v9t5h
PFZ10D02	Cairn Terrier	dryad.v9t5h
PFZ10E02	Cairn Terrier	dryad.v9t5h
PFZ10G02	Cairn Terrier	dryad.v9t5h
PFZ10H02	Cairn Terrier	dryad.v9t5h
PFZ11B02	Cairn Terrier	dryad.v9t5h
PFZ11C03	Cairn Terrier	dryad.v9t5h
PFZ11D02	Cairn Terrier	dryad.v9t5h
PFZ33F03	Cairn Terrier	dryad.v9t5h
PFZ34F06	Cairn Terrier	dryad.v9t5h
PFZ37E05	Cairn Terrier	dryad.v9t5h
Peerie_CT_	Cairn Terrier	dryad.v9t5h
Rags_Hutchinson_CT	Cairn Terrier	dryad.v9t5h
Rash_Stamps_CT	Cairn Terrier	dryad.v9t5h
RickyMaas_Eastman_CT	Cairn Terrier	dryad.v9t5h
Robert_Hutchinson_CT	Cairn Terrier	dryad.v9t5h
Rowan_CT_	Cairn Terrier	dryad.v9t5h
Sally_CT_	Cairn Terrier	dryad.v9t5h
Spencer_Moore_CT	Cairn Terrier	dryad.v9t5h
Spider_Wills_CT	Cairn Terrier	dryad.v9t5h
Tara_Fruchter_CT	Cairn Terrier	dryad.v9t5h
Tavish_CT_	Cairn Terrier	dryad.v9t5h
Webster_Stamps_CT	Cairn Terrier	dryad.v9t5h
Holly	Canaan Dog	dryad.v9t5h
Janey	Canaan Dog	dryad.v9t5h
Lilo	Canaan Dog	dryad.v9t5h
Lyla	Canaan Dog	dryad.v9t5h
Maccabre	Canaan Dog	dryad.v9t5h
PFZ28C02	Canaan Dog	dryad.v9t5h
Peter	Canaan Dog	dryad.v9t5h
Reen	Canaan Dog	dryad.v9t5h
Sunny	Canaan Dog	dryad.v9t5h
Zik	Canaan Dog	dryad.v9t5h
Ziva	Canaan Dog	dryad.v9t5h
GSM3424512	Cane Corso	GSE121027
GSM3424513	Cane Corso	GSE121027
GSM3424514	Cane Corso	GSE121027
GSM3424515	Cane Corso	GSE121027
GSM3424516	Cane Corso	GSE121027
GSM3424517	Cane Corso	GSE121027
GSM3424518	Cane Corso	GSE121027
GSM3424519	Cane Corso	GSE121027
GSM3424520	Cane Corso	GSE121027
GSM3424521	Cane Corso	GSE121027
GSM3424522	Cane Corso	GSE121027
GSM2195608	Cane Corso	GSE83160
GSM2195609	Cane Corso	GSE83160
GSM2195611	Cane Corso	GSE83160
GSM2195612	Cane Corso	GSE83160
GSM2195623	Cane Corso	GSE83160
GSM2196600	Cane Corso	GSE83160
GSM2196601	Cane Corso	GSE83160
GSM2196602	Cane Corso	GSE83160
GSM2196603	Cane Corso	GSE83160
PFZ14B11	Cane Corso	dryad.v9t5h
PFZ14C09	Cane Corso	dryad.v9t5h
PFZ15B09	Cane Corso	dryad.v9t5h
PFZ15D04	Cane Corso	dryad.v9t5h
PFZ15F02	Cane Corso	dryad.v9t5h
PFZ15H07	Cane Corso	dryad.v9t5h
PFZ42B04	Cane Corso	dryad.v9t5h
PFZ42C04	Cane Corso	dryad.v9t5h
PFZ42H05	Cane Corso	dryad.v9t5h
PFZ1D04	Caucasian Shepherd	dryad.v9t5h
GSM3424547	Caucasian Shepherd	GSE121027
GSM3424548	Caucasian Shepherd	GSE121027
GSM3424549	Caucasian Shepherd	GSE121027
GSM3424550	Caucasian Shepherd	GSE121027
GSM3424551	Caucasian Shepherd	GSE121027
CKC_GT90	Cavalier King Charles Spaniel	dryad.v9t5h
CKC_LU137	Cavalier King Charles Spaniel	dryad.v9t5h
CKC_LU138	Cavalier King Charles Spaniel	dryad.v9t5h
PFZ6A03	Cavalier King Charles Spaniel	dryad.v9t5h
PFZ6C03	Cavalier King Charles Spaniel	dryad.v9t5h
PFZ6D03	Cavalier King Charles Spaniel	dryad.v9t5h
PFZ6E02	Cavalier King Charles Spaniel	dryad.v9t5h
PFZ6F02	Cavalier King Charles Spaniel	dryad.v9t5h
PFZ6G02	Cavalier King Charles Spaniel	dryad.v9t5h
PFZ6H02	Cavalier King Charles Spaniel	dryad.v9t5h
PFZ7B02	Cavalier King Charles Spaniel	dryad.v9t5h
PFZ9A03	Cavalier King Charles Spaniel	dryad.v9t5h
PFZ9B03	Cavalier King Charles Spaniel	dryad.v9t5h
PFZ9C02	Cavalier King Charles Spaniel	dryad.v9t5h
PFZ31A01	Cavalier King Charles Spaniel	dryad.v9t5h
PFZ31A03	Cavalier King Charles Spaniel	dryad.v9t5h
PFZ31A04	Cavalier King Charles Spaniel	dryad.v9t5h
PFZ31B01	Cavalier King Charles Spaniel	dryad.v9t5h
PFZ31B02	Cavalier King Charles Spaniel	dryad.v9t5h
PFZ31B03	Cavalier King Charles Spaniel	dryad.v9t5h
PFZ31B04	Cavalier King Charles Spaniel	dryad.v9t5h
PFZ31C03	Cavalier King Charles Spaniel	dryad.v9t5h
PFZ31D03	Cavalier King Charles Spaniel	dryad.v9t5h
PFZ31E02	Cavalier King Charles Spaniel	dryad.v9t5h
PFZ31E03	Cavalier King Charles Spaniel	dryad.v9t5h
PFZ31F02	Cavalier King Charles Spaniel	dryad.v9t5h
PFZ31F03	Cavalier King Charles Spaniel	dryad.v9t5h
PFZ31G03	Cavalier King Charles Spaniel	dryad.v9t5h
PFZ31H02	Cavalier King Charles Spaniel	dryad.v9t5h
PFZ31H03	Cavalier King Charles Spaniel	dryad.v9t5h
PFZ32A04	Cavalier King Charles Spaniel	dryad.v9t5h
PFZ32B02	Cavalier King Charles Spaniel	dryad.v9t5h
PFZ32C04	Cavalier King Charles Spaniel	dryad.v9t5h
PFZ32C05	Cavalier King Charles Spaniel	dryad.v9t5h
PFZ32D04	Cavalier King Charles Spaniel	dryad.v9t5h
PFZ32E03	Cavalier King Charles Spaniel	dryad.v9t5h
PFZ32F02	Cavalier King Charles Spaniel	dryad.v9t5h
PFZ32F03	Cavalier King Charles Spaniel	dryad.v9t5h
PFZ32F04	Cavalier King Charles Spaniel	dryad.v9t5h
PFZ32F05	Cavalier King Charles Spaniel	dryad.v9t5h
PFZ32G04	Cavalier King Charles Spaniel	dryad.v9t5h
PFZ32G05	Cavalier King Charles Spaniel	dryad.v9t5h
PFZ32H04	Cavalier King Charles Spaniel	dryad.v9t5h
PFZ33D01	Cavalier King Charles Spaniel	dryad.v9t5h
PFZ33F01	Cavalier King Charles Spaniel	dryad.v9t5h
PFZ36A10	Cavalier King Charles Spaniel	dryad.v9t5h
PFZ36B10	Cavalier King Charles Spaniel	dryad.v9t5h
PFZ40C04	Cavalier King Charles Spaniel	dryad.v9t5h
PFZ10C11	Chesapeake Bay Retriever	dryad.v9t5h
PFZ10F10	Chesapeake Bay Retriever	dryad.v9t5h
PFZ11A07	Chesapeake Bay Retriever	dryad.v9t5h
PFZ11A09	Chesapeake Bay Retriever	dryad.v9t5h
PFZ11B07	Chesapeake Bay Retriever	dryad.v9t5h
PFZ11B11	Chesapeake Bay Retriever	dryad.v9t5h
PFZ11C07	Chesapeake Bay Retriever	dryad.v9t5h
PFZ11D11	Chesapeake Bay Retriever	dryad.v9t5h
PFZ11E09	Chesapeake Bay Retriever	dryad.v9t5h
PFZ11F07	Chesapeake Bay Retriever	dryad.v9t5h
PFZ11F11	Chesapeake Bay Retriever	dryad.v9t5h
PFZ11H05	Chesapeake Bay Retriever	dryad.v9t5h
GSM2539250	Chihuahua	GSE96736
PFZ10A11	Chihuahua	dryad.v9t5h
PFZ10B10	Chihuahua	dryad.v9t5h
PFZ10C03	Chihuahua	dryad.v9t5h
PFZ10D03	Chihuahua	dryad.v9t5h
PFZ10E03	Chihuahua	dryad.v9t5h
PFZ10F03	Chihuahua	dryad.v9t5h
PFZ10F12	Chihuahua	dryad.v9t5h
PFZ10G03	Chihuahua	dryad.v9t5h
PFZ11E06	Chihuahua	dryad.v9t5h
PFZ11H06	Chihuahua	dryad.v9t5h
PFZ14G08	Chihuahua	dryad.v9t5h
PFZ15A05	Chihuahua	dryad.v9t5h
PFZ35G01	Chihuahua	dryad.v9t5h
PFZ43E11	Chihuahua	dryad.v9t5h
PFZ4A01	Chinese Crested	dryad.v9t5h
PFZ4B01	Chinese Crested	dryad.v9t5h
PFZ4C01	Chinese Crested	dryad.v9t5h
PFZ4D01	Chinese Crested	dryad.v9t5h
PFZ4H01	Chinese Crested	dryad.v9t5h
PFZ5A12	Chinese Crested	dryad.v9t5h
PFZ5B12	Chinese Crested	dryad.v9t5h
PFZ5C12	Chinese Crested	dryad.v9t5h
PFZ5F09	Chinese Crested	dryad.v9t5h
PFZ5G11	Chinese Crested	dryad.v9t5h
PFZ5H11	Chinese Crested	dryad.v9t5h
PFZ6C01	Chinese Crested	dryad.v9t5h
PFZ25D09	Chinese Crested	dryad.v9t5h
PFZ8E12	Chinese Shar-pei	dryad.v9t5h
PFZ9A11	Chinese Shar-pei	dryad.v9t5h
PFZ9B04	Chinese Shar-pei	dryad.v9t5h
PFZ9B09	Chinese Shar-pei	dryad.v9t5h
PFZ9E06	Chinese Shar-pei	dryad.v9t5h
PFZ9H06	Chinese Shar-pei	dryad.v9t5h
PFZ36D07	Chinese Shar-pei	dryad.v9t5h
PFZ42G06	Chinese Shar-pei	dryad.v9t5h
ShP_GT358	Chinese Shar-pei	dryad.v9t5h
ShP_GT359	Chinese Shar-pei	dryad.v9t5h
ShP_GT361	Chinese Shar-pei	dryad.v9t5h
ShP_GT362	Chinese Shar-pei	dryad.v9t5h
ShP_GT363	Chinese Shar-pei	dryad.v9t5h
ShP_GT364	Chinese Shar-pei	dryad.v9t5h
ShP_GT365	Chinese Shar-pei	dryad.v9t5h
ShP_GT366	Chinese Shar-pei	dryad.v9t5h
ShP_GT367	Chinese Shar-pei	dryad.v9t5h
ShP_GT368	Chinese Shar-pei	dryad.v9t5h
ShP_GT369	Chinese Shar-pei	dryad.v9t5h
GSM2539251	Chow Chow	GSE96736
GSM2539252	Chow Chow	GSE96736
PFZ13B09	Chow Chow	dryad.v9t5h
PFZ13D12	Chow Chow	dryad.v9t5h
PFZ15D07	Chow Chow	dryad.v9t5h
PFZ15F06	Chow Chow	dryad.v9t5h
PFZ42D09	Chow Chow	dryad.v9t5h
PFZ42E09	Chow Chow	dryad.v9t5h
GSM3424554	Cirneco dellEtna	GSE121027
GSM3424555	Cirneco dellEtna	GSE121027
GSM3424556	Cirneco dellEtna	GSE121027
GSM3424557	Cirneco dellEtna	GSE121027
GSM3424558	Cirneco dellEtna	GSE121027
GSM3424559	Cirneco dellEtna	GSE121027
GSM3424560	Cirneco dellEtna	GSE121027
GSM3424561	Cirneco dellEtna	GSE121027
GSM3424562	Cirneco dellEtna	GSE121027
GSM2195629	Cirneco dellEtna	GSE83160
GSM2195630	Cirneco dellEtna	GSE83160
GSM2195631	Cirneco dellEtna	GSE83160
GSM2195632	Cirneco dellEtna	GSE83160
GSM2195633	Cirneco dellEtna	GSE83160
PFZ14C05	Cocker Spaniel	dryad.v9t5h
PFZ14D04	Cocker Spaniel	dryad.v9t5h
PFZ14E10	Cocker Spaniel	dryad.v9t5h
PFZ15B04	Cocker Spaniel	dryad.v9t5h
PFZ15E04	Cocker Spaniel	dryad.v9t5h
PFZ31C02	Cocker Spaniel	dryad.v9t5h
PFZ31C04	Cocker Spaniel	dryad.v9t5h
PFZ31E01	Cocker Spaniel	dryad.v9t5h
PFZ31F01	Cocker Spaniel	dryad.v9t5h
PFZ32A01	Cocker Spaniel	dryad.v9t5h
PFZ32A02	Cocker Spaniel	dryad.v9t5h
PFZ32A05	Cocker Spaniel	dryad.v9t5h
PFZ32B01	Cocker Spaniel	dryad.v9t5h
PFZ32B03	Cocker Spaniel	dryad.v9t5h
PFZ32B04	Cocker Spaniel	dryad.v9t5h
PFZ32C02	Cocker Spaniel	dryad.v9t5h
PFZ32C03	Cocker Spaniel	dryad.v9t5h
PFZ32D03	Cocker Spaniel	dryad.v9t5h
PFZ32E02	Cocker Spaniel	dryad.v9t5h
PFZ32E05	Cocker Spaniel	dryad.v9t5h
PFZ32F01	Cocker Spaniel	dryad.v9t5h
PFZ32G01	Cocker Spaniel	dryad.v9t5h
PFZ32H01	Cocker Spaniel	dryad.v9t5h
PFZ32H05	Cocker Spaniel	dryad.v9t5h
PFZ33A01	Cocker Spaniel	dryad.v9t5h
PFZ33A04	Cocker Spaniel	dryad.v9t5h
PFZ33F05	Cocker Spaniel	dryad.v9t5h
PFZ33H01	Cocker Spaniel	dryad.v9t5h
PFZ34E08	Cocker Spaniel	dryad.v9t5h
PFZ34G03	Cocker Spaniel	dryad.v9t5h
PFZ34G05	Cocker Spaniel	dryad.v9t5h
PFZ35D01	Cocker Spaniel	dryad.v9t5h
PFZ37D11	Cocker Spaniel	dryad.v9t5h
PFZ37E11	Cocker Spaniel	dryad.v9t5h
PFZ37G12	Cocker Spaniel	dryad.v9t5h
PFZ38A08	Cocker Spaniel	dryad.v9t5h
PFZ38B07	Cocker Spaniel	dryad.v9t5h
PFZ38D08	Cocker Spaniel	dryad.v9t5h
PFZ38F07	Cocker Spaniel	dryad.v9t5h
PFZ40B04	Cocker Spaniel	dryad.v9t5h
PFZ42A10	Cocker Spaniel	dryad.v9t5h
PFZ42B07	Cocker Spaniel	dryad.v9t5h
PFZ42F08	Cocker Spaniel	dryad.v9t5h
PFZ42F09	Cocker Spaniel	dryad.v9t5h
PFZ42G04	Cocker Spaniel	dryad.v9t5h
PFZ42G09	Cocker Spaniel	dryad.v9t5h
PFZ43E01	Cocker Spaniel	dryad.v9t5h
PFZ43G12	Cocker Spaniel	dryad.v9t5h
PFZ10A10	Collie	dryad.v9t5h
PFZ10B11	Collie	dryad.v9t5h
PFZ10B12	Collie	dryad.v9t5h
PFZ10E10	Collie	dryad.v9t5h
PFZ10G10	Collie	dryad.v9t5h
PFZ10H11	Collie	dryad.v9t5h
PFZ11D05	Collie	dryad.v9t5h
PFZ11E05	Collie	dryad.v9t5h
PFZ11G05	Collie	dryad.v9t5h
PFZ11G10	Collie	dryad.v9t5h
PFZ30E02	Curly Coated Retriever	dryad.v9t5h
PFZ42G05	Curly Coated Retriever	dryad.v9t5h
GSM2539189	Curly Coated Retriever	GSE96736
GSM2539191	Curly Coated Retriever	GSE96736
GSM2539211	Curly Coated Retriever	GSE96736
GSM2539215	Curly Coated Retriever	GSE96736
Dac_GT109	Dachshund	dryad.v9t5h
Dac_GT110	Dachshund	dryad.v9t5h
Dac_GT111	Dachshund	dryad.v9t5h
Dac_GT112	Dachshund	dryad.v9t5h
Dac_GT113	Dachshund	dryad.v9t5h
Dac_GT114	Dachshund	dryad.v9t5h
Dac_GT115	Dachshund	dryad.v9t5h
Dac_GT116	Dachshund	dryad.v9t5h
Dac_GT117	Dachshund	dryad.v9t5h
Dac_GT118	Dachshund	dryad.v9t5h
Dac_GT119	Dachshund	dryad.v9t5h
Dac_GT120	Dachshund	dryad.v9t5h
PFZ14A11	Dachshund	dryad.v9t5h
PFZ14B02	Dachshund	dryad.v9t5h
PFZ14E01	Dachshund	dryad.v9t5h
PFZ14E04	Dachshund	dryad.v9t5h
PFZ14F10	Dachshund	dryad.v9t5h
PFZ14H04	Dachshund	dryad.v9t5h
PFZ32A06	Dachshund	dryad.v9t5h
PFZ32A07	Dachshund	dryad.v9t5h
PFZ32B05	Dachshund	dryad.v9t5h
PFZ32C07	Dachshund	dryad.v9t5h
PFZ32C10	Dachshund	dryad.v9t5h
PFZ32D02	Dachshund	dryad.v9t5h
PFZ32D05	Dachshund	dryad.v9t5h
PFZ32D07	Dachshund	dryad.v9t5h
PFZ32E06	Dachshund	dryad.v9t5h
PFZ32G03	Dachshund	dryad.v9t5h
PFZ32H06	Dachshund	dryad.v9t5h
PFZ33B01	Dachshund	dryad.v9t5h
PFZ33C05	Dachshund	dryad.v9t5h
PFZ33E06	Dachshund	dryad.v9t5h
PFZ34A03	Dachshund	dryad.v9t5h
PFZ42F10	Dachshund	dryad.v9t5h
PFZ43A01	Dachshund	dryad.v9t5h
PFZ43A02	Dachshund	dryad.v9t5h
PFZ43C01	Dachshund	dryad.v9t5h
PFZ43D01	Dachshund	dryad.v9t5h
PFZ43G01	Dachshund	dryad.v9t5h
PFZ44B01	Dachshund	dryad.v9t5h
GSM2539153	Dalmatian	GSE96736
GSM2539196	Dalmatian	GSE96736
GSM2539197	Dalmatian	GSE96736
GSM2539216	Dalmatian	GSE96736
Dal_GT121	Dalmatian	dryad.v9t5h
Dal_GT122	Dalmatian	dryad.v9t5h
Dal_GT123	Dalmatian	dryad.v9t5h
Dal_GT124	Dalmatian	dryad.v9t5h
Dal_GT125	Dalmatian	dryad.v9t5h
Dal_GT126	Dalmatian	dryad.v9t5h
Dal_GT127	Dalmatian	dryad.v9t5h
PFZ4A06	Dalmatian	dryad.v9t5h
PFZ4C09	Dalmatian	dryad.v9t5h
PFZ5F08	Dalmatian	dryad.v9t5h
PFZ5G10	Dalmatian	dryad.v9t5h
PFZ5H10	Dalmatian	dryad.v9t5h
PFZ16F11	Dalmatian	dryad.v9t5h
PFZ16G06	Dalmatian	dryad.v9t5h
PFZ16G12	Dalmatian	dryad.v9t5h
PFZ17B09	Dalmatian	dryad.v9t5h
PFZ17E09	Dalmatian	dryad.v9t5h
PFZ17G03	Dalmatian	dryad.v9t5h
PFZ17H08	Dalmatian	dryad.v9t5h
Dob_LU142	Doberman Pinscher	dryad.v9t5h
Dob_LU143	Doberman Pinscher	dryad.v9t5h
Dob_LU144	Doberman Pinscher	dryad.v9t5h
Dob_LU145	Doberman Pinscher	dryad.v9t5h
Dob_LU146	Doberman Pinscher	dryad.v9t5h
Dob_LU148	Doberman Pinscher	dryad.v9t5h
Dob_LU149	Doberman Pinscher	dryad.v9t5h
Dob_LU150	Doberman Pinscher	dryad.v9t5h
Dob_LU151	Doberman Pinscher	dryad.v9t5h
Dob_LU152	Doberman Pinscher	dryad.v9t5h
Dob_LU153	Doberman Pinscher	dryad.v9t5h
Dob_LU154	Doberman Pinscher	dryad.v9t5h
Dob_LU156	Doberman Pinscher	dryad.v9t5h
Dob_LU157	Doberman Pinscher	dryad.v9t5h
Dob_LU158	Doberman Pinscher	dryad.v9t5h
Dob_LU159	Doberman Pinscher	dryad.v9t5h
Dob_LU160	Doberman Pinscher	dryad.v9t5h
Dob_LU161	Doberman Pinscher	dryad.v9t5h
Dob_LU164	Doberman Pinscher	dryad.v9t5h
Dob_LU166	Doberman Pinscher	dryad.v9t5h
Dob_LU168	Doberman Pinscher	dryad.v9t5h
Dob_LU169	Doberman Pinscher	dryad.v9t5h
Dob_LU170	Doberman Pinscher	dryad.v9t5h
Dob_LU171	Doberman Pinscher	dryad.v9t5h
Dob_LU172	Doberman Pinscher	dryad.v9t5h
PFZ10A04	Doberman Pinscher	dryad.v9t5h
PFZ10H03	Doberman Pinscher	dryad.v9t5h
PFZ13E10	Doberman Pinscher	dryad.v9t5h
PFZ13G10	Doberman Pinscher	dryad.v9t5h
PFZ15A04	Doberman Pinscher	dryad.v9t5h
PFZ15H12	Doberman Pinscher	dryad.v9t5h
PFZ38C06	Doberman Pinscher	dryad.v9t5h
PFZ38C07	Doberman Pinscher	dryad.v9t5h
PFZ38D07	Doberman Pinscher	dryad.v9t5h
PFZ38E03	Doberman Pinscher	dryad.v9t5h
PFZ38E07	Doberman Pinscher	dryad.v9t5h
PFZ38E08	Doberman Pinscher	dryad.v9t5h
PFZ38G05	Doberman Pinscher	dryad.v9t5h
PFZ38H06	Doberman Pinscher	dryad.v9t5h
PFZ38H08	Doberman Pinscher	dryad.v9t5h
PFZ43A08	Doberman Pinscher	dryad.v9t5h
PFZ43C12	Doberman Pinscher	dryad.v9t5h
PFZ43D03	Doberman Pinscher	dryad.v9t5h
PFZ43D08	Doberman Pinscher	dryad.v9t5h
PFZ43G03	Doberman Pinscher	dryad.v9t5h
PFZ44C02	Doberman Pinscher	dryad.v9t5h
PFZ44C04	Doberman Pinscher	dryad.v9t5h
PFZ44D10	Doberman Pinscher	dryad.v9t5h
Elk_GT128	Elkhound	dryad.v9t5h
Elk_GT129	Elkhound	dryad.v9t5h
Elk_GT130	Elkhound	dryad.v9t5h
Elk_GT131	Elkhound	dryad.v9t5h
Elk_GT132	Elkhound	dryad.v9t5h
Elk_GT133	Elkhound	dryad.v9t5h
Elk_GT134	Elkhound	dryad.v9t5h
Elk_GT135	Elkhound	dryad.v9t5h
Elk_GT136	Elkhound	dryad.v9t5h
Elk_GT137	Elkhound	dryad.v9t5h
Elk_GT138	Elkhound	dryad.v9t5h
Elk_GT139	Elkhound	dryad.v9t5h
EBD_GT148	English Bulldog	dryad.v9t5h
EBD_GT149	English Bulldog	dryad.v9t5h
EBD_GT150	English Bulldog	dryad.v9t5h
EBD_GT151	English Bulldog	dryad.v9t5h
EBD_GT152	English Bulldog	dryad.v9t5h
EBD_GT153	English Bulldog	dryad.v9t5h
EBD_GT154	English Bulldog	dryad.v9t5h
EBD_GT155	English Bulldog	dryad.v9t5h
EBD_GT156	English Bulldog	dryad.v9t5h
EBD_GT157	English Bulldog	dryad.v9t5h
EBD_GT158	English Bulldog	dryad.v9t5h
EBD_GT159	English Bulldog	dryad.v9t5h
PFZ10A12	English Bulldog	dryad.v9t5h
PFZ10D11	English Bulldog	dryad.v9t5h
PFZ11A12	English Bulldog	dryad.v9t5h
PFZ11B03	English Bulldog	dryad.v9t5h
PFZ11C12	English Bulldog	dryad.v9t5h
PFZ11D06	English Bulldog	dryad.v9t5h
PFZ11E03	English Bulldog	dryad.v9t5h
PFZ11E04	English Bulldog	dryad.v9t5h
PFZ11E10	English Bulldog	dryad.v9t5h
PFZ11F05	English Bulldog	dryad.v9t5h
PFZ11F06	English Bulldog	dryad.v9t5h
PFZ14B06	English Bulldog	dryad.v9t5h
PFZ34G06	English Bulldog	dryad.v9t5h
CoS_GT91	English Cocker Spaniel	dryad.v9t5h
CoS_GT92	English Cocker Spaniel	dryad.v9t5h
CoS_GT93	English Cocker Spaniel	dryad.v9t5h
CoS_GT94	English Cocker Spaniel	dryad.v9t5h
CoS_GT95	English Cocker Spaniel	dryad.v9t5h
CoS_GT96	English Cocker Spaniel	dryad.v9t5h
CoS_GT97	English Cocker Spaniel	dryad.v9t5h
CoS_GT98	English Cocker Spaniel	dryad.v9t5h
CoS_GT99	English Cocker Spaniel	dryad.v9t5h
CoS_GT100	English Cocker Spaniel	dryad.v9t5h
CoS_GT101	English Cocker Spaniel	dryad.v9t5h
CoS_GT102	English Cocker Spaniel	dryad.v9t5h
CoS_GT103	English Cocker Spaniel	dryad.v9t5h
CoS_GT104	English Cocker Spaniel	dryad.v9t5h
PFZ10B04	English Cocker Spaniel	dryad.v9t5h
PFZ10C04	English Cocker Spaniel	dryad.v9t5h
PFZ10D04	English Cocker Spaniel	dryad.v9t5h
PFZ10G11	English Cocker Spaniel	dryad.v9t5h
PFZ10G12	English Cocker Spaniel	dryad.v9t5h
PFZ11A02	English Cocker Spaniel	dryad.v9t5h
PFZ11B10	English Cocker Spaniel	dryad.v9t5h
PFZ11F02	English Cocker Spaniel	dryad.v9t5h
PFZ11G02	English Cocker Spaniel	dryad.v9t5h
PFZ11H01	English Cocker Spaniel	dryad.v9t5h
PFZ11H02	English Cocker Spaniel	dryad.v9t5h
PFZ11H07	English Cocker Spaniel	dryad.v9t5h
PFZ37G08	English Cocker Spaniel	dryad.v9t5h
ESt_GT161	English Setter	dryad.v9t5h
ESt_GT162	English Setter	dryad.v9t5h
ESt_GT166	English Setter	dryad.v9t5h
ESt_GT167	English Setter	dryad.v9t5h
PFZ14D05	English Setter	dryad.v9t5h
PFZ15F05	English Setter	dryad.v9t5h
PFZ20A11	English Setter	dryad.v9t5h
PFZ20A12	English Setter	dryad.v9t5h
PFZ20B10	English Setter	dryad.v9t5h
PFZ20B12	English Setter	dryad.v9t5h
PFZ20C10	English Setter	dryad.v9t5h
PFZ20D10	English Setter	dryad.v9t5h
PFZ20E11	English Setter	dryad.v9t5h
PFZ20E12	English Setter	dryad.v9t5h
PFZ20F10	English Setter	dryad.v9t5h
PFZ20F11	English Setter	dryad.v9t5h
PFZ20G09	English Setter	dryad.v9t5h
PFZ20G10	English Setter	dryad.v9t5h
PFZ20G11	English Setter	dryad.v9t5h
PFZ20G12	English Setter	dryad.v9t5h
PFZ20H10	English Setter	dryad.v9t5h
PFZ20H11	English Setter	dryad.v9t5h
PFZ20H12	English Setter	dryad.v9t5h
PFZ21A03	English Setter	dryad.v9t5h
PFZ21C03	English Setter	dryad.v9t5h
PFZ21D02	English Setter	dryad.v9t5h
PFZ21D03	English Setter	dryad.v9t5h
PFZ21D04	English Setter	dryad.v9t5h
PFZ21E02	English Setter	dryad.v9t5h
PFZ21E03	English Setter	dryad.v9t5h
PFZ21F02	English Setter	dryad.v9t5h
PFZ21H02	English Setter	dryad.v9t5h
PFZ21H04	English Setter	dryad.v9t5h
PFZ22A10	English Setter	dryad.v9t5h
PFZ22A12	English Setter	dryad.v9t5h
PFZ22B10	English Setter	dryad.v9t5h
PFZ22C10	English Setter	dryad.v9t5h
PFZ22C12	English Setter	dryad.v9t5h
PFZ22D10	English Setter	dryad.v9t5h
PFZ22D12	English Setter	dryad.v9t5h
PFZ22E12	English Setter	dryad.v9t5h
PFZ22F10	English Setter	dryad.v9t5h
PFZ22F11	English Setter	dryad.v9t5h
PFZ22G09	English Setter	dryad.v9t5h
PFZ22G10	English Setter	dryad.v9t5h
PFZ22H09	English Setter	dryad.v9t5h
PFZ22H11	English Setter	dryad.v9t5h
PFZ22H12	English Setter	dryad.v9t5h
PFZ18A05	English Springer Spaniel	dryad.v9t5h
PFZ18A06	English Springer Spaniel	dryad.v9t5h
PFZ18B01	English Springer Spaniel	dryad.v9t5h
PFZ18B05	English Springer Spaniel	dryad.v9t5h
PFZ18C07	English Springer Spaniel	dryad.v9t5h
PFZ18D06	English Springer Spaniel	dryad.v9t5h
PFZ18D08	English Springer Spaniel	dryad.v9t5h
PFZ18D09	English Springer Spaniel	dryad.v9t5h
PFZ18D10	English Springer Spaniel	dryad.v9t5h
PFZ18D12	English Springer Spaniel	dryad.v9t5h
PFZ18E05	English Springer Spaniel	dryad.v9t5h
PFZ18E08	English Springer Spaniel	dryad.v9t5h
PFZ18F05	English Springer Spaniel	dryad.v9t5h
PFZ18F06	English Springer Spaniel	dryad.v9t5h
PFZ18F07	English Springer Spaniel	dryad.v9t5h
PFZ18F08	English Springer Spaniel	dryad.v9t5h
PFZ18G05	English Springer Spaniel	dryad.v9t5h
PFZ18G06	English Springer Spaniel	dryad.v9t5h
PFZ18G07	English Springer Spaniel	dryad.v9t5h
PFZ18G08	English Springer Spaniel	dryad.v9t5h
PFZ18G12	English Springer Spaniel	dryad.v9t5h
PFZ18H02	English Springer Spaniel	dryad.v9t5h
PFZ18H03	English Springer Spaniel	dryad.v9t5h
PFZ18H05	English Springer Spaniel	dryad.v9t5h
PFZ19A02	English Springer Spaniel	dryad.v9t5h
PFZ19A07	English Springer Spaniel	dryad.v9t5h
PFZ19B07	English Springer Spaniel	dryad.v9t5h
PFZ19D04	English Springer Spaniel	dryad.v9t5h
PFZ19D06	English Springer Spaniel	dryad.v9t5h
PFZ19D11	English Springer Spaniel	dryad.v9t5h
PFZ19E04	English Springer Spaniel	dryad.v9t5h
PFZ19E07	English Springer Spaniel	dryad.v9t5h
PFZ19E11	English Springer Spaniel	dryad.v9t5h
PFZ19F02	English Springer Spaniel	dryad.v9t5h
PFZ19F03	English Springer Spaniel	dryad.v9t5h
PFZ19F04	English Springer Spaniel	dryad.v9t5h
PFZ19F06	English Springer Spaniel	dryad.v9t5h
PFZ19F07	English Springer Spaniel	dryad.v9t5h
PFZ19F10	English Springer Spaniel	dryad.v9t5h
PFZ19F11	English Springer Spaniel	dryad.v9t5h
PFZ19G02	English Springer Spaniel	dryad.v9t5h
PFZ19G03	English Springer Spaniel	dryad.v9t5h
PFZ19G06	English Springer Spaniel	dryad.v9t5h
PFZ19H03	English Springer Spaniel	dryad.v9t5h
PFZ19H04	English Springer Spaniel	dryad.v9t5h
PFZ19H07	English Springer Spaniel	dryad.v9t5h
PFZ43C03	English Springer Spaniel	dryad.v9t5h
PFZ44B09	English Springer Spaniel	dryad.v9t5h
Eur_GT173	Eurasier	dryad.v9t5h
Eur_GT174	Eurasier	dryad.v9t5h
Eur_GT175	Eurasier	dryad.v9t5h
Eur_GT176	Eurasier	dryad.v9t5h
Eur_GT177	Eurasier	dryad.v9t5h
Eur_GT178	Eurasier	dryad.v9t5h
Eur_GT179	Eurasier	dryad.v9t5h
Eur_GT180	Eurasier	dryad.v9t5h
Eur_GT181	Eurasier	dryad.v9t5h
Eur_GT182	Eurasier	dryad.v9t5h
Eur_GT183	Eurasier	dryad.v9t5h
Eur_GT184	Eurasier	dryad.v9t5h
FSp_GT185	Finnish Spitz	dryad.v9t5h
FSp_GT186	Finnish Spitz	dryad.v9t5h
FSp_GT187	Finnish Spitz	dryad.v9t5h
FSp_GT188	Finnish Spitz	dryad.v9t5h
FSp_GT189	Finnish Spitz	dryad.v9t5h
FSp_GT190	Finnish Spitz	dryad.v9t5h
FSp_GT191	Finnish Spitz	dryad.v9t5h
FSp_GT192	Finnish Spitz	dryad.v9t5h
FSp_GT193	Finnish Spitz	dryad.v9t5h
FSp_GT194	Finnish Spitz	dryad.v9t5h
FSp_GT195	Finnish Spitz	dryad.v9t5h
FSp_GT196	Finnish Spitz	dryad.v9t5h
PFZ14C08	Flat Coated Retriever	dryad.v9t5h
PFZ15B05	Flat Coated Retriever	dryad.v9t5h
PFZ15E03	Flat Coated Retriever	dryad.v9t5h
PFZ42B06	Flat Coated Retriever	dryad.v9t5h
PFZ42E05	Flat Coated Retriever	dryad.v9t5h
GSM2539254	Flat Coated Retriever	GSE96736
GSM2539255	Flat Coated Retriever	GSE96736
GSM2195634	Fonnis Dog	GSE83160
GSM2195635	Fonnis Dog	GSE83160
GSM2195636	Fonnis Dog	GSE83160
GSM2195637	Fonnis Dog	GSE83160
GSM2195638	Fonnis Dog	GSE83160
GSM2195639	Fonnis Dog	GSE83160
PFZ12C06	Fox Terrier Wire	dryad.v9t5h
PFZ12D05	Fox Terrier Wire	dryad.v9t5h
PFZ12E06	Fox Terrier Wire	dryad.v9t5h
PFZ12F05	Fox Terrier Wire	dryad.v9t5h
PFZ13E08	Fox Terrier Wire	dryad.v9t5h
PFZ13F10	Fox Terrier Wire	dryad.v9t5h
PFZ13G08	Fox Terrier Wire	dryad.v9t5h
PFZ13G09	Fox Terrier Wire	dryad.v9t5h
PFZ15G05	Fox Terrier Wire	dryad.v9t5h
PFZ18A04	Fox Terrier Wire	dryad.v9t5h
PFZ18C09	Fox Terrier Wire	dryad.v9t5h
PFZ18F09	Fox Terrier Wire	dryad.v9t5h
GSM2539155	Foxhound	GSE96736
GSM2539156	Foxhound	GSE96736
GSM2539157	Foxhound	GSE96736
GSM2539164	Foxhound	GSE96736
GSM2539165	Foxhound	GSE96736
GSM2539166	Foxhound	GSE96736
GSM2539167	Foxhound	GSE96736
GSM2539168	Foxhound	GSE96736
GSM2539169	Foxhound	GSE96736
GSM2539170	Foxhound	GSE96736
PFZ10E04	French Bulldog	dryad.v9t5h
PFZ10F04	French Bulldog	dryad.v9t5h
PFZ18F11	French Bulldog	dryad.v9t5h
PFZ19C10	French Bulldog	dryad.v9t5h
PFZ19D09	French Bulldog	dryad.v9t5h
PFZ23B12	French Bulldog	dryad.v9t5h
PFZ23C12	French Bulldog	dryad.v9t5h
PFZ23E12	French Bulldog	dryad.v9t5h
PFZ23F08	French Bulldog	dryad.v9t5h
PFZ23F11	French Bulldog	dryad.v9t5h
PFZ23F12	French Bulldog	dryad.v9t5h
PFZ23H10	French Bulldog	dryad.v9t5h
PFZ24A09	French Bulldog	dryad.v9t5h
PFZ24B09	French Bulldog	dryad.v9t5h
PFZ24B10	French Bulldog	dryad.v9t5h
PFZ24D09	French Bulldog	dryad.v9t5h
PFZ24D10	French Bulldog	dryad.v9t5h
PFZ24E11	French Bulldog	dryad.v9t5h
PFZ24F12	French Bulldog	dryad.v9t5h
PFZ24G08	French Bulldog	dryad.v9t5h
PFZ24G09	French Bulldog	dryad.v9t5h
PFZ24G10	French Bulldog	dryad.v9t5h
PFZ24G12	French Bulldog	dryad.v9t5h
PFZ24H10	French Bulldog	dryad.v9t5h
PFZ24H12	French Bulldog	dryad.v9t5h
PFZ34H09	French Bulldog	dryad.v9t5h
PFZ36D05	French Bulldog	dryad.v9t5h
GSh_GT210	German Shepherd Dog	dryad.v9t5h
GSh_GT211	German Shepherd Dog	dryad.v9t5h
PFZ4C08	German Shepherd Dog	dryad.v9t5h
PFZ4F04	German Shepherd Dog	dryad.v9t5h
PFZ4G04	German Shepherd Dog	dryad.v9t5h
PFZ5F03	German Shepherd Dog	dryad.v9t5h
PFZ5F07	German Shepherd Dog	dryad.v9t5h
PFZ5F12	German Shepherd Dog	dryad.v9t5h
PFZ5G12	German Shepherd Dog	dryad.v9t5h
PFZ5H05	German Shepherd Dog	dryad.v9t5h
PFZ5H07	German Shepherd Dog	dryad.v9t5h
PFZ12C02	German Shepherd Dog	dryad.v9t5h
PFZ12E01	German Shepherd Dog	dryad.v9t5h
PFZ12G01	German Shepherd Dog	dryad.v9t5h
PFZ20B09	German Shepherd Dog	dryad.v9t5h
PFZ20F09	German Shepherd Dog	dryad.v9t5h
PFZ27E10	German Shepherd Dog	dryad.v9t5h
PFZ27G06	German Shepherd Dog	dryad.v9t5h
PFZ27H06	German Shepherd Dog	dryad.v9t5h
PFZ35C05	German Shepherd Dog	dryad.v9t5h
PFZ35F06	German Shepherd Dog	dryad.v9t5h
PFZ36H06	German Shepherd Dog	dryad.v9t5h
PFZ39A07	German Shepherd Dog	dryad.v9t5h
PFZ39A08	German Shepherd Dog	dryad.v9t5h
PFZ39C11	German Shepherd Dog	dryad.v9t5h
PFZ39E10	German Shepherd Dog	dryad.v9t5h
PFZ39F07	German Shepherd Dog	dryad.v9t5h
PFZ39F09	German Shepherd Dog	dryad.v9t5h
PFZ39G07	German Shepherd Dog	dryad.v9t5h
PFZ40A08	German Shepherd Dog	dryad.v9t5h
PFZ40B07	German Shepherd Dog	dryad.v9t5h
PFZ40B12	German Shepherd Dog	dryad.v9t5h
PFZ40D02	German Shepherd Dog	dryad.v9t5h
PFZ40D09	German Shepherd Dog	dryad.v9t5h
PFZ40E05	German Shepherd Dog	dryad.v9t5h
PFZ40E08	German Shepherd Dog	dryad.v9t5h
PFZ40E10	German Shepherd Dog	dryad.v9t5h
PFZ40G09	German Shepherd Dog	dryad.v9t5h
PFZ40G11	German Shepherd Dog	dryad.v9t5h
PFZ40H10	German Shepherd Dog	dryad.v9t5h
PFZ41B01	German Shepherd Dog	dryad.v9t5h
PFZ41B04	German Shepherd Dog	dryad.v9t5h
PFZ41B11	German Shepherd Dog	dryad.v9t5h
PFZ41C01	German Shepherd Dog	dryad.v9t5h
PFZ41G02	German Shepherd Dog	dryad.v9t5h
PFZ41H02	German Shepherd Dog	dryad.v9t5h
PFZ42B01	German Shepherd Dog	dryad.v9t5h
PFZ43G05	German Shepherd Dog	dryad.v9t5h
PFZ10A05	German Shorthaired Pointer	dryad.v9t5h
PFZ10D10	German Shorthaired Pointer	dryad.v9t5h
PFZ10G04	German Shorthaired Pointer	dryad.v9t5h
PFZ10H04	German Shorthaired Pointer	dryad.v9t5h
PFZ11B05	German Shorthaired Pointer	dryad.v9t5h
PFZ11B12	German Shorthaired Pointer	dryad.v9t5h
PFZ11C02	German Shorthaired Pointer	dryad.v9t5h
PFZ11C11	German Shorthaired Pointer	dryad.v9t5h
PFZ11D04	German Shorthaired Pointer	dryad.v9t5h
PFZ11E11	German Shorthaired Pointer	dryad.v9t5h
PFZ11E12	German Shorthaired Pointer	dryad.v9t5h
PFZ11F10	German Shorthaired Pointer	dryad.v9t5h
PFZ10B05	Giant Schnauzer	dryad.v9t5h
PFZ16E11	Giant Schnauzer	dryad.v9t5h
PFZ16G09	Giant Schnauzer	dryad.v9t5h
PFZ17E06	Giant Schnauzer	dryad.v9t5h
PFZ17H02	Giant Schnauzer	dryad.v9t5h
PFZ42F06	Giant Schnauzer	dryad.v9t5h
GRe_GT222	Golden Retriever	dryad.v9t5h
GRe_GT223	Golden Retriever	dryad.v9t5h
PFZ4B11	Golden Retriever	dryad.v9t5h
PFZ4D08	Golden Retriever	dryad.v9t5h
PFZ4E09	Golden Retriever	dryad.v9t5h
PFZ4H04	Golden Retriever	dryad.v9t5h
PFZ7A03	Golden Retriever	dryad.v9t5h
PFZ7A05	Golden Retriever	dryad.v9t5h
PFZ7A06	Golden Retriever	dryad.v9t5h
PFZ7A08	Golden Retriever	dryad.v9t5h
PFZ7B03	Golden Retriever	dryad.v9t5h
PFZ7B04	Golden Retriever	dryad.v9t5h
PFZ7F04	Golden Retriever	dryad.v9t5h
PFZ7H06	Golden Retriever	dryad.v9t5h
PFZ8B04	Golden Retriever	dryad.v9t5h
PFZ8B05	Golden Retriever	dryad.v9t5h
PFZ8C06	Golden Retriever	dryad.v9t5h
PFZ9C04	Golden Retriever	dryad.v9t5h
PFZ9C10	Golden Retriever	dryad.v9t5h
PFZ9D07	Golden Retriever	dryad.v9t5h
PFZ15B06	Golden Retriever	dryad.v9t5h
PFZ15D06	Golden Retriever	dryad.v9t5h
PFZ21G06	Golden Retriever	dryad.v9t5h
PFZ23C03	Golden Retriever	dryad.v9t5h
PFZ23D02	Golden Retriever	dryad.v9t5h
PFZ24F03	Golden Retriever	dryad.v9t5h
PFZ26F06	Golden Retriever	dryad.v9t5h
PFZ26H01	Golden Retriever	dryad.v9t5h
PFZ26H04	Golden Retriever	dryad.v9t5h
PFZ27C09	Golden Retriever	dryad.v9t5h
PFZ27E12	Golden Retriever	dryad.v9t5h
PFZ29G04	Golden Retriever	dryad.v9t5h
PFZ31C10	Golden Retriever	dryad.v9t5h
PFZ31E11	Golden Retriever	dryad.v9t5h
PFZ32F07	Golden Retriever	dryad.v9t5h
PFZ35A07	Golden Retriever	dryad.v9t5h
PFZ35H06	Golden Retriever	dryad.v9t5h
PFZ36E03	Golden Retriever	dryad.v9t5h
PFZ38A11	Golden Retriever	dryad.v9t5h
PFZ38C10	Golden Retriever	dryad.v9t5h
PFZ38D11	Golden Retriever	dryad.v9t5h
PFZ39C03	Golden Retriever	dryad.v9t5h
PFZ39G01	Golden Retriever	dryad.v9t5h
PFZ39G05	Golden Retriever	dryad.v9t5h
PFZ41A09	Golden Retriever	dryad.v9t5h
PFZ43A10	Golden Retriever	dryad.v9t5h
PFZ43B04	Golden Retriever	dryad.v9t5h
PFZ44B10	Golden Retriever	dryad.v9t5h
GSM2539180	Gordon Setter	GSE96736
GSM2539228	Gordon Setter	GSE96736
GoS_LU604	Gordon Setter	dryad.v9t5h
GoS_LU606	Gordon Setter	dryad.v9t5h
GoS_LU607	Gordon Setter	dryad.v9t5h
GoS_LU610	Gordon Setter	dryad.v9t5h
GoS_LU611	Gordon Setter	dryad.v9t5h
GoS_LU613	Gordon Setter	dryad.v9t5h
GoS_LU615	Gordon Setter	dryad.v9t5h
GoS_LU616	Gordon Setter	dryad.v9t5h
GoS_LU619	Gordon Setter	dryad.v9t5h
GoS_LU625	Gordon Setter	dryad.v9t5h
GoS_LU627	Gordon Setter	dryad.v9t5h
GoS_LU628	Gordon Setter	dryad.v9t5h
GoS_LU629	Gordon Setter	dryad.v9t5h
GoS_LU631	Gordon Setter	dryad.v9t5h
GoS_LU632	Gordon Setter	dryad.v9t5h
GoS_LU633	Gordon Setter	dryad.v9t5h
GoS_LU635	Gordon Setter	dryad.v9t5h
GoS_LU638	Gordon Setter	dryad.v9t5h
GoS_LU639	Gordon Setter	dryad.v9t5h
GoS_LU642	Gordon Setter	dryad.v9t5h
GoS_LU643	Gordon Setter	dryad.v9t5h
GoS_LU644	Gordon Setter	dryad.v9t5h
GoS_LU645	Gordon Setter	dryad.v9t5h
GoS_LU646	Gordon Setter	dryad.v9t5h
GoS_LU647	Gordon Setter	dryad.v9t5h
PFZ4D05	Gordon Setter	dryad.v9t5h
PFZ4E05	Gordon Setter	dryad.v9t5h
PFZ4F05	Gordon Setter	dryad.v9t5h
PFZ5B09	Gordon Setter	dryad.v9t5h
PFZ5C09	Gordon Setter	dryad.v9t5h
PFZ5D09	Gordon Setter	dryad.v9t5h
PFZ20A09	Gordon Setter	dryad.v9t5h
PFZ20D08	Gordon Setter	dryad.v9t5h
PFZ20E08	Gordon Setter	dryad.v9t5h
PFZ20F08	Gordon Setter	dryad.v9t5h
PFZ20G08	Gordon Setter	dryad.v9t5h
PFZ20H08	Gordon Setter	dryad.v9t5h
PFZ21A01	Gordon Setter	dryad.v9t5h
PFZ21B01	Gordon Setter	dryad.v9t5h
PFZ21C01	Gordon Setter	dryad.v9t5h
PFZ21D01	Gordon Setter	dryad.v9t5h
PFZ21E01	Gordon Setter	dryad.v9t5h
PFZ21F01	Gordon Setter	dryad.v9t5h
GSM2539253	Great Dane	GSE96736
PFZ6A08	Great Dane	dryad.v9t5h
PFZ6B02	Great Dane	dryad.v9t5h
PFZ6C11	Great Dane	dryad.v9t5h
PFZ6D11	Great Dane	dryad.v9t5h
PFZ6E06	Great Dane	dryad.v9t5h
PFZ6F03	Great Dane	dryad.v9t5h
PFZ6F07	Great Dane	dryad.v9t5h
PFZ6G05	Great Dane	dryad.v9t5h
PFZ6H08	Great Dane	dryad.v9t5h
PFZ9B02	Great Dane	dryad.v9t5h
PFZ9E02	Great Dane	dryad.v9t5h
PFZ9G02	Great Dane	dryad.v9t5h
PFZ20A02	Great Dane	dryad.v9t5h
PFZ20B01	Great Dane	dryad.v9t5h
PFZ20B02	Great Dane	dryad.v9t5h
PFZ20C01	Great Dane	dryad.v9t5h
PFZ20C03	Great Dane	dryad.v9t5h
PFZ20D03	Great Dane	dryad.v9t5h
PFZ20E02	Great Dane	dryad.v9t5h
GSM2195677	Great Pyrenees	GSE83160
GSM2195683	Great Pyrenees	GSE83160
GSM2195687	Great Pyrenees	GSE83160
GSM2195689	Great Pyrenees	GSE83160
GSM2195690	Great Pyrenees	GSE83160
GSM2195707	Great Pyrenees	GSE83160
GSM2195708	Great Pyrenees	GSE83160
GSM2195709	Great Pyrenees	GSE83160
GSM2195710	Great Pyrenees	GSE83160
GSM2195711	Great Pyrenees	GSE83160
PFZ10C05	Great Pyrenees	dryad.v9t5h
PFZ10D05	Great Pyrenees	dryad.v9t5h
PFZ15F11	Great Pyrenees	dryad.v9t5h
PFZ16E06	Great Pyrenees	dryad.v9t5h
PFZ16E07	Great Pyrenees	dryad.v9t5h
PFZ16H02	Great Pyrenees	dryad.v9t5h
PFZ17A09	Great Pyrenees	dryad.v9t5h
PFZ17E07	Great Pyrenees	dryad.v9t5h
PFZ17E11	Great Pyrenees	dryad.v9t5h
PFZ35D11	Great Pyrenees	dryad.v9t5h
PFZ4H12	Greater Swiss Mountain Dog	dryad.v9t5h
PFZ5C11	Greater Swiss Mountain Dog	dryad.v9t5h
PFZ5D11	Greater Swiss Mountain Dog	dryad.v9t5h
PFZ5E11	Greater Swiss Mountain Dog	dryad.v9t5h
PFZ16A01	Greater Swiss Mountain Dog	dryad.v9t5h
PFZ16C12	Greater Swiss Mountain Dog	dryad.v9t5h
PFZ16H12	Greater Swiss Mountain Dog	dryad.v9t5h
PFZ17B03	Greater Swiss Mountain Dog	dryad.v9t5h
PFZ17D02	Greater Swiss Mountain Dog	dryad.v9t5h
PFZ17D09	Greater Swiss Mountain Dog	dryad.v9t5h
GSl_GT226	Greenland Sledge Dog	dryad.v9t5h
GSl_GT227	Greenland Sledge Dog	dryad.v9t5h
GSl_GT228	Greenland Sledge Dog	dryad.v9t5h
GSl_GT229	Greenland Sledge Dog	dryad.v9t5h
GSl_GT230	Greenland Sledge Dog	dryad.v9t5h
GSl_GT231	Greenland Sledge Dog	dryad.v9t5h
GSl_GT232	Greenland Sledge Dog	dryad.v9t5h
GSl_GT233	Greenland Sledge Dog	dryad.v9t5h
GSl_GT234	Greenland Sledge Dog	dryad.v9t5h
GSl_GT235	Greenland Sledge Dog	dryad.v9t5h
GSl_GT236	Greenland Sledge Dog	dryad.v9t5h
GSl_GT237	Greenland Sledge Dog	dryad.v9t5h
UCLA_Cr6	Grey Wolf	dryad.v9t5h
UCLA_In3	Grey Wolf	dryad.v9t5h
UCLA_Isr	Grey Wolf	dryad.v9t5h
Wlf_19785	Grey Wolf	dryad.v9t5h
Wlf_22799	Grey Wolf	dryad.v9t5h
Wlf_22800	Grey Wolf	dryad.v9t5h
Wlf_22802	Grey Wolf	dryad.v9t5h
Wlf_22803	Grey Wolf	dryad.v9t5h
Wlf_22809	Grey Wolf	dryad.v9t5h
Wlf_22810	Grey Wolf	dryad.v9t5h
Wlf_LU1656	Grey Wolf	dryad.v9t5h
Wlf_LU1657	Grey Wolf	dryad.v9t5h
Wlf_LUb1	Grey Wolf	dryad.v9t5h
Wlf_LUb3	Grey Wolf	dryad.v9t5h
Gry_GT238	Greyhound	dryad.v9t5h
Gry_GT239	Greyhound	dryad.v9t5h
Gry_GT240	Greyhound	dryad.v9t5h
Gry_GT242	Greyhound	dryad.v9t5h
Gry_GT243	Greyhound	dryad.v9t5h
Gry_GT244	Greyhound	dryad.v9t5h
Gry_GT245	Greyhound	dryad.v9t5h
Gry_GT246	Greyhound	dryad.v9t5h
Gry_GT247	Greyhound	dryad.v9t5h
Gry_GT248	Greyhound	dryad.v9t5h
Gry_GT249	Greyhound	dryad.v9t5h
PFZ23B05	Greyhound	dryad.v9t5h
PFZ24D05	Greyhound	dryad.v9t5h
PFZ24E06	Greyhound	dryad.v9t5h
PFZ24G06	Greyhound	dryad.v9t5h
PFZ26B06	Greyhound	dryad.v9t5h
PFZ26C06	Greyhound	dryad.v9t5h
PFZ26D05	Greyhound	dryad.v9t5h
PFZ26E05	Greyhound	dryad.v9t5h
PFZ42A08	Greyhound	dryad.v9t5h
PFZ42F07	Greyhound	dryad.v9t5h
PFZ43F01	Greyhound	dryad.v9t5h
PFZ10E05	Havanese	dryad.v9t5h
PFZ12A09	Havanese	dryad.v9t5h
PFZ12A10	Havanese	dryad.v9t5h
PFZ12B09	Havanese	dryad.v9t5h
PFZ12B10	Havanese	dryad.v9t5h
PFZ12C09	Havanese	dryad.v9t5h
PFZ12D09	Havanese	dryad.v9t5h
PFZ12E09	Havanese	dryad.v9t5h
PFZ12F09	Havanese	dryad.v9t5h
PFZ12G08	Havanese	dryad.v9t5h
PFZ12G09	Havanese	dryad.v9t5h
PFZ12H08	Havanese	dryad.v9t5h
PFZ12H09	Havanese	dryad.v9t5h
PFZ13A03	Havanese	dryad.v9t5h
PFZ13A04	Havanese	dryad.v9t5h
PFZ13B03	Havanese	dryad.v9t5h
PFZ13B04	Havanese	dryad.v9t5h
PFZ13C03	Havanese	dryad.v9t5h
PFZ13C04	Havanese	dryad.v9t5h
PFZ13D03	Havanese	dryad.v9t5h
PFZ13D04	Havanese	dryad.v9t5h
PFZ13D10	Havanese	dryad.v9t5h
PFZ13E03	Havanese	dryad.v9t5h
PFZ13E04	Havanese	dryad.v9t5h
PFZ13F03	Havanese	dryad.v9t5h
PFZ13F04	Havanese	dryad.v9t5h
PFZ13F09	Havanese	dryad.v9t5h
PFZ13G03	Havanese	dryad.v9t5h
PFZ13H03	Havanese	dryad.v9t5h
PFZ16C04	Havanese	dryad.v9t5h
PFZ16G07	Havanese	dryad.v9t5h
PFZ16H08	Havanese	dryad.v9t5h
PFZ17A08	Havanese	dryad.v9t5h
PFZ17D08	Havanese	dryad.v9t5h
PFZ17G07	Havanese	dryad.v9t5h
PFZ28A04	Havanese	dryad.v9t5h
PFZ28B04	Havanese	dryad.v9t5h
PFZ28C04	Havanese	dryad.v9t5h
PFZ28D04	Havanese	dryad.v9t5h
PFZ28E03	Havanese	dryad.v9t5h
PFZ28G03	Havanese	dryad.v9t5h
PFZ28H03	Havanese	dryad.v9t5h
PFZ37F05	Havanese	dryad.v9t5h
PFZ37G05	Havanese	dryad.v9t5h
ISH_1	Istrian Shorthaired Hound	dryad.1vhhmgqrj
ISH_2	Istrian Shorthaired Hound	dryad.1vhhmgqrj
ISH_3	Istrian Shorthaired Hound	dryad.1vhhmgqrj
ISH_4	Istrian Shorthaired Hound	dryad.1vhhmgqrj
ISH_5	Istrian Shorthaired Hound	dryad.1vhhmgqrj
ISH_6	Istrian Shorthaired Hound	dryad.1vhhmgqrj
ISH_7	Istrian Shorthaired Hound	dryad.1vhhmgqrj
ISH_8	Istrian Shorthaired Hound	dryad.1vhhmgqrj
ISH_9	Istrian Shorthaired Hound	dryad.1vhhmgqrj
ISH_10	Istrian Shorthaired Hound	dryad.1vhhmgqrj
ISH_11	Istrian Shorthaired Hound	dryad.1vhhmgqrj
ISH_12	Istrian Shorthaired Hound	dryad.1vhhmgqrj
ISH_13	Istrian Shorthaired Hound	dryad.1vhhmgqrj
ISH_14	Istrian Shorthaired Hound	dryad.1vhhmgqrj
ISH_15	Istrian Shorthaired Hound	dryad.1vhhmgqrj
ISH_16	Istrian Shorthaired Hound	dryad.1vhhmgqrj
ISH_17	Istrian Shorthaired Hound	dryad.1vhhmgqrj
ISH_18	Istrian Shorthaired Hound	dryad.1vhhmgqrj
ISH_19	Istrian Shorthaired Hound	dryad.1vhhmgqrj
ISH_20	Istrian Shorthaired Hound	dryad.1vhhmgqrj
ISH_21	Istrian Shorthaired Hound	dryad.1vhhmgqrj
ISH_22	Istrian Shorthaired Hound	dryad.1vhhmgqrj
ISH_23	Istrian Shorthaired Hound	dryad.1vhhmgqrj
ISH_25	Istrian Shorthaired Hound	dryad.1vhhmgqrj
ISH_26	Istrian Shorthaired Hound	dryad.1vhhmgqrj
ISH_35	Istrian Shorthaired Hound	dryad.1vhhmgqrj
ISH_38	Istrian Shorthaired Hound	dryad.1vhhmgqrj
ISH_39	Istrian Shorthaired Hound	dryad.1vhhmgqrj
ISH_40	Istrian Shorthaired Hound	dryad.1vhhmgqrj
ISH_41	Istrian Shorthaired Hound	dryad.1vhhmgqrj
ISH_42	Istrian Shorthaired Hound	dryad.1vhhmgqrj
ISH_43	Istrian Shorthaired Hound	dryad.1vhhmgqrj
ISH_44	Istrian Shorthaired Hound	dryad.1vhhmgqrj
ISH_45	Istrian Shorthaired Hound	dryad.1vhhmgqrj
ISH_46	Istrian Shorthaired Hound	dryad.1vhhmgqrj
ISH_47	Istrian Shorthaired Hound	dryad.1vhhmgqrj
ISH_48	Istrian Shorthaired Hound	dryad.1vhhmgqrj
ISH_49	Istrian Shorthaired Hound	dryad.1vhhmgqrj
ISH_50	Istrian Shorthaired Hound	dryad.1vhhmgqrj
ISH_54	Istrian Shorthaired Hound	dryad.1vhhmgqrj
ISH_55	Istrian Shorthaired Hound	dryad.1vhhmgqrj
ISH_56	Istrian Shorthaired Hound	dryad.1vhhmgqrj
ISH_57	Istrian Shorthaired Hound	dryad.1vhhmgqrj
ISH_58	Istrian Shorthaired Hound	dryad.1vhhmgqrj
ISH_59	Istrian Shorthaired Hound	dryad.1vhhmgqrj
ISH_60	Istrian Shorthaired Hound	dryad.1vhhmgqrj
ISH_61	Istrian Shorthaired Hound	dryad.1vhhmgqrj
ISH_62	Istrian Shorthaired Hound	dryad.1vhhmgqrj
GSM2195696	Ibizan Hound	GSE83160
GSM2195697	Ibizan Hound	GSE83160
GSM2195698	Ibizan Hound	GSE83160
GSM2195699	Ibizan Hound	GSE83160
GSM2195700	Ibizan Hound	GSE83160
GSM2195712	Ibizan Hound	GSE83160
GSM2195713	Ibizan Hound	GSE83160
GSM2195715	Ibizan Hound	GSE83160
GSM2195716	Ibizan Hound	GSE83160
GSM2195718	Ibizan Hound	GSE83160
PFZ26E12	Ibizan Hound	dryad.v9t5h
GSM2539183	Irish Setter	GSE96736
GSM2539190	Irish Setter	GSE96736
GSM2539221	Irish Setter	GSE96736
PFZ13A10	Irish Setter	dryad.v9t5h
PFZ13H10	Irish Setter	dryad.v9t5h
PFZ15A12	Irish Setter	dryad.v9t5h
PFZ15B10	Irish Setter	dryad.v9t5h
PFZ15E12	Irish Setter	dryad.v9t5h
PFZ15F10	Irish Setter	dryad.v9t5h
PFZ15H04	Irish Setter	dryad.v9t5h
PFZ18G02	Irish Setter	dryad.v9t5h
PFZ22C07	Irish Setter	dryad.v9t5h
PFZ22E06	Irish Setter	dryad.v9t5h
PFZ36B02	Irish Setter	dryad.v9t5h
PFZ36C02	Irish Setter	dryad.v9t5h
GSM2539201	Irish Terrier	GSE96736
GSM2539202	Irish Terrier	GSE96736
GSM2539203	Irish Terrier	GSE96736
GSM2539204	Irish Terrier	GSE96736
GSM2539205	Irish Terrier	GSE96736
GSM2539207	Irish Terrier	GSE96736
GSM2539208	Irish Terrier	GSE96736
IrW_LU1215	Irish Wolfhound	dryad.v9t5h
PFZ20A06	Irish Wolfhound	dryad.v9t5h
PFZ20B08	Irish Wolfhound	dryad.v9t5h
PFZ20C04	Irish Wolfhound	dryad.v9t5h
PFZ20D07	Irish Wolfhound	dryad.v9t5h
PFZ20E04	Irish Wolfhound	dryad.v9t5h
PFZ20F06	Irish Wolfhound	dryad.v9t5h
PFZ20G04	Irish Wolfhound	dryad.v9t5h
PFZ20G05	Irish Wolfhound	dryad.v9t5h
PFZ20G07	Irish Wolfhound	dryad.v9t5h
PFZ20H05	Irish Wolfhound	dryad.v9t5h
PFZ20H06	Irish Wolfhound	dryad.v9t5h
PFZ21G08	Irish Wolfhound	dryad.v9t5h
PFZ21G12	Irish Wolfhound	dryad.v9t5h
PFZ21H12	Irish Wolfhound	dryad.v9t5h
PFZ22A05	Irish Wolfhound	dryad.v9t5h
PFZ22B01	Irish Wolfhound	dryad.v9t5h
PFZ22B03	Irish Wolfhound	dryad.v9t5h
PFZ22B05	Irish Wolfhound	dryad.v9t5h
PFZ22F04	Irish Wolfhound	dryad.v9t5h
PFZ22G01	Irish Wolfhound	dryad.v9t5h
PFZ22H02	Irish Wolfhound	dryad.v9t5h
PFZ30A11	Irish Wolfhound	dryad.v9t5h
PFZ30B05	Irish Wolfhound	dryad.v9t5h
PFZ30B06	Irish Wolfhound	dryad.v9t5h
PFZ30B12	Irish Wolfhound	dryad.v9t5h
PFZ30C07	Irish Wolfhound	dryad.v9t5h
PFZ30C10	Irish Wolfhound	dryad.v9t5h
PFZ30D06	Irish Wolfhound	dryad.v9t5h
PFZ30E11	Irish Wolfhound	dryad.v9t5h
PFZ30F10	Irish Wolfhound	dryad.v9t5h
PFZ30G06	Irish Wolfhound	dryad.v9t5h
PFZ30G09	Irish Wolfhound	dryad.v9t5h
PFZ30G11	Irish Wolfhound	dryad.v9t5h
PFZ30G12	Irish Wolfhound	dryad.v9t5h
PFZ30H03	Irish Wolfhound	dryad.v9t5h
PFZ30H08	Irish Wolfhound	dryad.v9t5h
PFZ31A11	Irish Wolfhound	dryad.v9t5h
PFZ31C06	Irish Wolfhound	dryad.v9t5h
PFZ31E05	Irish Wolfhound	dryad.v9t5h
PFZ31F08	Irish Wolfhound	dryad.v9t5h
PFZ31G07	Irish Wolfhound	dryad.v9t5h
PFZ31H05	Irish Wolfhound	dryad.v9t5h
PFZ32G11	Irish Wolfhound	dryad.v9t5h
PFZ33B08	Irish Wolfhound	dryad.v9t5h
PFZ33B10	Irish Wolfhound	dryad.v9t5h
PFZ33D08	Irish Wolfhound	dryad.v9t5h
JRT_GT250	Jack Russell Terrier	dryad.v9t5h
JRT_GT251	Jack Russell Terrier	dryad.v9t5h
JRT_GT253	Jack Russell Terrier	dryad.v9t5h
JRT_GT254	Jack Russell Terrier	dryad.v9t5h
JRT_GT255	Jack Russell Terrier	dryad.v9t5h
JRT_GT256	Jack Russell Terrier	dryad.v9t5h
JRT_GT257	Jack Russell Terrier	dryad.v9t5h
JRT_GT258	Jack Russell Terrier	dryad.v9t5h
JRT_GT260	Jack Russell Terrier	dryad.v9t5h
JRT_GT261	Jack Russell Terrier	dryad.v9t5h
JRT_GT262	Jack Russell Terrier	dryad.v9t5h
JRT_GT263	Jack Russell Terrier	dryad.v9t5h
PFZ16A08	Jack Russell Terrier	dryad.v9t5h
PFZ16B08	Jack Russell Terrier	dryad.v9t5h
PFZ16C10	Jack Russell Terrier	dryad.v9t5h
PFZ17C05	Jack Russell Terrier	dryad.v9t5h
PFZ17E03	Jack Russell Terrier	dryad.v9t5h
PFZ19D01	Jack Russell Terrier	dryad.v9t5h
PFZ33A05	Jack Russell Terrier	dryad.v9t5h
PFZ33B06	Jack Russell Terrier	dryad.v9t5h
PFZ34B05	Jack Russell Terrier	dryad.v9t5h
PFZ34C09	Jack Russell Terrier	dryad.v9t5h
PFZ34G07	Jack Russell Terrier	dryad.v9t5h
PFZ35B02	Jack Russell Terrier	dryad.v9t5h
PFZ35C01	Jack Russell Terrier	dryad.v9t5h
PFZ35C02	Jack Russell Terrier	dryad.v9t5h
PFZ36A07	Jack Russell Terrier	dryad.v9t5h
PFZ37C08	Jack Russell Terrier	dryad.v9t5h
PFZ42B08	Jack Russell Terrier	dryad.v9t5h
PFZ42H07	Jack Russell Terrier	dryad.v9t5h
PFZ42H09	Jack Russell Terrier	dryad.v9t5h
PFZ43G10	Jack Russell Terrier	dryad.v9t5h
PFZ43H01	Jack Russell Terrier	dryad.v9t5h
PFZ44D01	Jack Russell Terrier	dryad.v9t5h
PFZ44E05	Jack Russell Terrier	dryad.v9t5h
PFZ44G07	Jack Russell Terrier	dryad.v9t5h
PFZ44H05	Jack Russell Terrier	dryad.v9t5h
GSM2539154	Keeshond	GSE96736
GSM2539171	Keeshond	GSE96736
GSM2539172	Keeshond	GSE96736
GSM2539173	Keeshond	GSE96736
GSM2539174	Keeshond	GSE96736
GSM2539175	Keeshond	GSE96736
GSM2539218	Keeshond	GSE96736
GSM2539229	Keeshond	GSE96736
GSM2539240	Keeshond	GSE96736
GSM2539241	Keeshond	GSE96736
PFZ10B06	Keeshond	dryad.v9t5h
PFZ12C05	Keeshond	dryad.v9t5h
PFZ12D06	Keeshond	dryad.v9t5h
PFZ12G05	Keeshond	dryad.v9t5h
PFZ13B10	Keeshond	dryad.v9t5h
PFZ13F11	Keeshond	dryad.v9t5h
PFZ13H09	Keeshond	dryad.v9t5h
PFZ13H12	Keeshond	dryad.v9t5h
PFZ15B01	Keeshond	dryad.v9t5h
PFZ15G11	Keeshond	dryad.v9t5h
PFZ20D01	Keeshond	dryad.v9t5h
GSM2539274	Kerry Blue Terrier	GSE96736
GSM2539275	Kerry Blue Terrier	GSE96736
GSM2539276	Kerry Blue Terrier	GSE96736
GSM2539277	Kerry Blue Terrier	GSE96736
PFZ16B05	Kerry Blue Terrier	dryad.v9t5h
PFZ16D08	Kerry Blue Terrier	dryad.v9t5h
1129	Labrador Retriever	dryad.v9t5h
2827	Labrador Retriever	dryad.v9t5h
2973	Labrador Retriever	dryad.v9t5h
3036	Labrador Retriever	dryad.v9t5h
3082	Labrador Retriever	dryad.v9t5h
4028	Labrador Retriever	dryad.v9t5h
4099	Labrador Retriever	dryad.v9t5h
4297	Labrador Retriever	dryad.v9t5h
4504	Labrador Retriever	dryad.v9t5h
6694	Labrador Retriever	dryad.v9t5h
7239	Labrador Retriever	dryad.v9t5h
PFZ4B08	Labrador Retriever	dryad.v9t5h
PFZ4G08	Labrador Retriever	dryad.v9t5h
PFZ4H09	Labrador Retriever	dryad.v9t5h
PFZ5A03	Labrador Retriever	dryad.v9t5h
PFZ5E04	Labrador Retriever	dryad.v9t5h
PFZ5G05	Labrador Retriever	dryad.v9t5h
PFZ11C04	Labrador Retriever	dryad.v9t5h
PFZ11E01	Labrador Retriever	dryad.v9t5h
PFZ13D08	Labrador Retriever	dryad.v9t5h
PFZ16E10	Labrador Retriever	dryad.v9t5h
PFZ16H06	Labrador Retriever	dryad.v9t5h
PFZ17A10	Labrador Retriever	dryad.v9t5h
PFZ17F11	Labrador Retriever	dryad.v9t5h
PFZ18B02	Labrador Retriever	dryad.v9t5h
PFZ18B04	Labrador Retriever	dryad.v9t5h
PFZ19B11	Labrador Retriever	dryad.v9t5h
PFZ19G12	Labrador Retriever	dryad.v9t5h
PFZ23H05	Labrador Retriever	dryad.v9t5h
PFZ24E07	Labrador Retriever	dryad.v9t5h
PFZ25A07	Labrador Retriever	dryad.v9t5h
PFZ25D06	Labrador Retriever	dryad.v9t5h
PFZ25E12	Labrador Retriever	dryad.v9t5h
PFZ26A04	Labrador Retriever	dryad.v9t5h
PFZ26C05	Labrador Retriever	dryad.v9t5h
PFZ26D06	Labrador Retriever	dryad.v9t5h
PFZ27B04	Labrador Retriever	dryad.v9t5h
PFZ27B07	Labrador Retriever	dryad.v9t5h
PFZ32D08	Labrador Retriever	dryad.v9t5h
PFZ35B03	Labrador Retriever	dryad.v9t5h
PFZ36G12	Labrador Retriever	dryad.v9t5h
PFZ37A08	Labrador Retriever	dryad.v9t5h
PFZ39A05	Labrador Retriever	dryad.v9t5h
PFZ40E06	Labrador Retriever	dryad.v9t5h
PFZ41A08	Labrador Retriever	dryad.v9t5h
PFZ41A11	Labrador Retriever	dryad.v9t5h
PFZ41C08	Labrador Retriever	dryad.v9t5h
PFZ44D05	Labrador Retriever	dryad.v9t5h
GSM3424577	Lagotto Romagnolo	GSE121027
GSM3424578	Lagotto Romagnolo	GSE121027
GSM3424579	Lagotto Romagnolo	GSE121027
GSM3424580	Lagotto Romagnolo	GSE121027
GSM3424581	Lagotto Romagnolo	GSE121027
GSM3424582	Lagotto Romagnolo	GSE121027
GSM3424583	Lagotto Romagnolo	GSE121027
GSM3424584	Lagotto Romagnolo	GSE121027
GSM3424585	Lagotto Romagnolo	GSE121027
GSM3424586	Lagotto Romagnolo	GSE121027
GSM3424587	Lagotto Romagnolo	GSE121027
GSM3424588	Lagotto Romagnolo	GSE121027
GSM3424589	Lagotto Romagnolo	GSE121027
GSM3424590	Lagotto Romagnolo	GSE121027
GSM3424591	Lagotto Romagnolo	GSE121027
GSM3424592	Lagotto Romagnolo	GSE121027
GSM3424593	Lagotto Romagnolo	GSE121027
GSM3424594	Lagotto Romagnolo	GSE121027
PFZ6A10	Leonberger	dryad.v9t5h
PFZ6C09	Leonberger	dryad.v9t5h
PFZ6D09	Leonberger	dryad.v9t5h
PFZ6F09	Leonberger	dryad.v9t5h
PFZ6G10	Leonberger	dryad.v9t5h
PFZ7A12	Leonberger	dryad.v9t5h
PFZ7B12	Leonberger	dryad.v9t5h
PFZ7C12	Leonberger	dryad.v9t5h
PFZ9G12	Leonberger	dryad.v9t5h
PFZ9H09	Leonberger	dryad.v9t5h
PFZ9H12	Leonberger	dryad.v9t5h
PFZ34B11	Leonberger	dryad.v9t5h
PFZ36C04	Leonberger	dryad.v9t5h
PFZ14D11	Lhasa Apso	dryad.v9t5h
PFZ14E09	Lhasa Apso	dryad.v9t5h
PFZ14H03	Lhasa Apso	dryad.v9t5h
PFZ15F04	Lhasa Apso	dryad.v9t5h
PFZ18C10	Lhasa Apso	dryad.v9t5h
PFZ18D03	Lhasa Apso	dryad.v9t5h
PFZ18E09	Lhasa Apso	dryad.v9t5h
PFZ18G09	Lhasa Apso	dryad.v9t5h
PFZ19B01	Lhasa Apso	dryad.v9t5h
PFZ19B02	Lhasa Apso	dryad.v9t5h
PFZ19C11	Lhasa Apso	dryad.v9t5h
PFZ19E01	Lhasa Apso	dryad.v9t5h
PFZ34D02	Lhasa Apso	dryad.v9t5h
PFZ34H08	Lhasa Apso	dryad.v9t5h
PFZ38E10	Lhasa Apso	dryad.v9t5h
GSM3424742	Lupino del Gigante	GSE121027
GSM3424743	Lupino del Gigante	GSE121027
GSM3424744	Lupino del Gigante	GSE121027
GSM3424745	Lupino del Gigante	GSE121027
GSM3424746	Lupino del Gigante	GSE121027
GSM3424747	Lupino del Gigante	GSE121027
GSM3424748	Lupino del Gigante	GSE121027
GSM3424749	Lupino del Gigante	GSE121027
GSM3424750	Lupino del Gigante	GSE121027
GSM3424751	Lupino del Gigante	GSE121027
GSM3424752	Lupino del Gigante	GSE121027
GSM3424753	Lupino del Gigante	GSE121027
GSM3424754	Lupino del Gigante	GSE121027
GSM3424755	Lupino del Gigante	GSE121027
GSM3424756	Lupino del Gigante	GSE121027
GSM3424757	Lupino del Gigante	GSE121027
GSM3424523	Lupo Italiano	GSE121027
GSM3424524	Lupo Italiano	GSE121027
GSM3424525	Lupo Italiano	GSE121027
GSM3424526	Lupo Italiano	GSE121027
GSM3424527	Lupo Italiano	GSE121027
GSM3424528	Lupo Italiano	GSE121027
GSM3424529	Lupo Italiano	GSE121027
GSM3424530	Lupo Italiano	GSE121027
GSM3424531	Lupo Italiano	GSE121027
GSM3424532	Lupo Italiano	GSE121027
GSM3424533	Lupo Italiano	GSE121027
GSM3424534	Lupo Italiano	GSE121027
GSM3424535	Lupo Italiano	GSE121027
GSM3424536	Lupo Italiano	GSE121027
GSM3424537	Lupo Italiano	GSE121027
GSM3424538	Lupo Italiano	GSE121027
GSM3424539	Lupo Italiano	GSE121027
GSM3424540	Lupo Italiano	GSE121027
GSM3424541	Lupo Italiano	GSE121027
GSM3424542	Lupo Italiano	GSE121027
GSM3424543	Lupo Italiano	GSE121027
GSM3424544	Lupo Italiano	GSE121027
GSM3424545	Lupo Italiano	GSE121027
GSM3424546	Lupo Italiano	GSE121027
GSM2539219	Maltese	GSE96736
GSM2539220	Maltese	GSE96736
PFZ6C02	Maltese	dryad.v9t5h
PFZ6E01	Maltese	dryad.v9t5h
PFZ9F01	Maltese	dryad.v9t5h
PFZ12B12	Maltese	dryad.v9t5h
PFZ12C12	Maltese	dryad.v9t5h
PFZ12D11	Maltese	dryad.v9t5h
PFZ12D12	Maltese	dryad.v9t5h
PFZ12E10	Maltese	dryad.v9t5h
PFZ12E11	Maltese	dryad.v9t5h
PFZ12E12	Maltese	dryad.v9t5h
PFZ12G10	Maltese	dryad.v9t5h
PFZ12H11	Maltese	dryad.v9t5h
PFZ12H12	Maltese	dryad.v9t5h
PFZ13A05	Maltese	dryad.v9t5h
PFZ13A06	Maltese	dryad.v9t5h
PFZ13B05	Maltese	dryad.v9t5h
PFZ13B06	Maltese	dryad.v9t5h
PFZ13C05	Maltese	dryad.v9t5h
PFZ13C06	Maltese	dryad.v9t5h
PFZ13D06	Maltese	dryad.v9t5h
PFZ13E05	Maltese	dryad.v9t5h
PFZ13E06	Maltese	dryad.v9t5h
PFZ13F05	Maltese	dryad.v9t5h
PFZ13H06	Maltese	dryad.v9t5h
PFZ28B11	Maltese	dryad.v9t5h
PFZ28C11	Maltese	dryad.v9t5h
PFZ28E11	Maltese	dryad.v9t5h
PFZ28F11	Maltese	dryad.v9t5h
PFZ28G11	Maltese	dryad.v9t5h
PFZ29E05	Maltese	dryad.v9t5h
PFZ30G03	Maltese	dryad.v9t5h
PFZ31D04	Maltese	dryad.v9t5h
PFZ32D01	Maltese	dryad.v9t5h
PFZ32D10	Maltese	dryad.v9t5h
PFZ32G06	Maltese	dryad.v9t5h
PFZ33C01	Maltese	dryad.v9t5h
PFZ34A09	Maltese	dryad.v9t5h
PFZ34D05	Maltese	dryad.v9t5h
PFZ37A02	Maltese	dryad.v9t5h
PFZ37B01	Maltese	dryad.v9t5h
PFZ37C02	Maltese	dryad.v9t5h
PFZ37D01	Maltese	dryad.v9t5h
PFZ37E01	Maltese	dryad.v9t5h
PFZ37E02	Maltese	dryad.v9t5h
PFZ37F02	Maltese	dryad.v9t5h
PFZ37G02	Maltese	dryad.v9t5h
GSM3424595	Mannaras Dog	GSE121027
GSM3424596	Mannaras Dog	GSE121027
GSM3424597	Mannaras Dog	GSE121027
GSM3424598	Mannaras Dog	GSE121027
GSM3424599	Mannaras Dog	GSE121027
GSM3424600	Mannaras Dog	GSE121027
GSM3424601	Mannaras Dog	GSE121027
GSM3424602	Mannaras Dog	GSE121027
GSM3424603	Mannaras Dog	GSE121027
GSM3424604	Mannaras Dog	GSE121027
GSM3424605	Mannaras Dog	GSE121027
GSM3424606	Mannaras Dog	GSE121027
GSM3424607	Maremma	GSE121027
GSM3424608	Maremma	GSE121027
GSM3424609	Maremma	GSE121027
GSM3424610	Maremma	GSE121027
GSM3424611	Maremma	GSE121027
GSM3424612	Maremma	GSE121027
GSM3424613	Maremma	GSE121027
GSM3424614	Maremma	GSE121027
GSM3424615	Maremma	GSE121027
GSM3424616	Maremma	GSE121027
GSM3424617	Maremma	GSE121027
GSM3424618	Maremma	GSE121027
GSM3424619	Maremma	GSE121027
GSM3424620	Maremma	GSE121027
PFZ6B04	Mastiff	dryad.v9t5h
PFZ6B09	Mastiff	dryad.v9t5h
PFZ6C04	Mastiff	dryad.v9t5h
PFZ6C10	Mastiff	dryad.v9t5h
PFZ6D02	Mastiff	dryad.v9t5h
PFZ6D10	Mastiff	dryad.v9t5h
PFZ6E10	Mastiff	dryad.v9t5h
PFZ6G01	Mastiff	dryad.v9t5h
PFZ6G03	Mastiff	dryad.v9t5h
PFZ6H03	Mastiff	dryad.v9t5h
PFZ9F12	Mastiff	dryad.v9t5h
PFZ9H11	Mastiff	dryad.v9t5h
PFZ35A12	Mastiff	dryad.v9t5h
PFZ35C07	Mastiff	dryad.v9t5h
PFZ35C10	Mastiff	dryad.v9t5h
PFZ35C12	Mastiff	dryad.v9t5h
PFZ35D12	Mastiff	dryad.v9t5h
PFZ35E10	Mastiff	dryad.v9t5h
PFZ35F10	Mastiff	dryad.v9t5h
PFZ35G10	Mastiff	dryad.v9t5h
PFZ35G11	Mastiff	dryad.v9t5h
PFZ35H11	Mastiff	dryad.v9t5h
PFZ16C06	Minature Poodle	dryad.v9t5h
PFZ16D06	Minature Poodle	dryad.v9t5h
PFZ16E08	Minature Poodle	dryad.v9t5h
PFZ16F07	Minature Poodle	dryad.v9t5h
PFZ32B06	Minature Poodle	dryad.v9t5h
PFZ32C06	Minature Poodle	dryad.v9t5h
PFZ32D06	Minature Poodle	dryad.v9t5h
PFZ42H08	Minature Poodle	dryad.v9t5h
PFZ16F01	Miniature Dachshund	dryad.v9t5h
PFZ16F03	Miniature Dachshund	dryad.v9t5h
PFZ16G01	Miniature Dachshund	dryad.v9t5h
PFZ17C06	Miniature Dachshund	dryad.v9t5h
PFZ17F03	Miniature Dachshund	dryad.v9t5h
PFZ17G05	Miniature Dachshund	dryad.v9t5h
PFZ34F03	Miniature Dachshund	dryad.v9t5h
PFZ42C06	Miniature Dachshund	dryad.v9t5h
PFZ6A05	Miniature Pinscher	dryad.v9t5h
PFZ6A06	Miniature Pinscher	dryad.v9t5h
PFZ6B05	Miniature Pinscher	dryad.v9t5h
PFZ6B06	Miniature Pinscher	dryad.v9t5h
PFZ6B07	Miniature Pinscher	dryad.v9t5h
PFZ6C07	Miniature Pinscher	dryad.v9t5h
PFZ6D05	Miniature Pinscher	dryad.v9t5h
PFZ6F05	Miniature Pinscher	dryad.v9t5h
PFZ6G04	Miniature Pinscher	dryad.v9t5h
PFZ6H04	Miniature Pinscher	dryad.v9t5h
PFZ6H05	Miniature Pinscher	dryad.v9t5h
PFZ6H12	Miniature Pinscher	dryad.v9t5h
PFZ33C07	Miniature Pinscher	dryad.v9t5h
PFZ33E03	Miniature Pinscher	dryad.v9t5h
PFZ43B05	Miniature Pinscher	dryad.v9t5h
PFZ43B09	Miniature Pinscher	dryad.v9t5h
PFZ43H08	Miniature Pinscher	dryad.v9t5h
PFZ44F08	Miniature Pinscher	dryad.v9t5h
PFZ9C03	Miniature Schnauzer	dryad.v9t5h
PFZ9D02	Miniature Schnauzer	dryad.v9t5h
PFZ9D03	Miniature Schnauzer	dryad.v9t5h
PFZ9D09	Miniature Schnauzer	dryad.v9t5h
PFZ9H02	Miniature Schnauzer	dryad.v9t5h
PFZ12A07	Miniature Schnauzer	dryad.v9t5h
PFZ12A08	Miniature Schnauzer	dryad.v9t5h
PFZ12B07	Miniature Schnauzer	dryad.v9t5h
[truncated: 1,094 more rows]

## Sheet: Whole dataset - breeds
Breed	Number of samples
Afghan Hound	11
Airedale Terrier	16
Akita	12
Alaskan Malamute	12
American Eskimo Dog	6
American Hairless Terrier	10
American Pit Bull Terrier	6
American Staffordshire Bull Terrier	7
Anatolian Shepherd	6
Apennine Wolf	7
Australian Cattle Dog	11
Australian Shepherd	20
Azawakh Hound	5
Basenji	30
Basset Hound	20
Beagle	31
Bedlington Terrier	7
Belgian Malinois	6
Belgian Sheepdog	6
Belgian Tervuren	21
Bergamasco	9
Bernese Mountain Dog	39
Bichon Frise	22
Bloodhound	8
Bolognese	18
Border Collie	48
Border Terrier	38
Borzoi	12
Boston Terrier	21
Bouvier Des Flandres	8
Boxer	39
Bracco Italiano	9
Brittany	19
Bull Terrier	39
Bullmastiff	11
Cairn Terrier	48
Canaan Dog	11
Cane Corso	29
Caucasian Shepherd	6
Cavalier King Charles Spaniel	48
Chesapeake Bay Retriever	12
Chihuahua	15
Chinese Crested	13
Chinese Shar-pei	19
Chow Chow	8
Cirneco dellEtna	14
Cocker Spaniel	48
Collie	10
Curly Coated Retriever	6
Dachshund	40
Dalmatian	23
Doberman Pinscher	48
Elkhound	12
English Bulldog	25
English Cocker Spaniel	27
English Setter	48
English Springer Spaniel	48
Eurasier	12
Finnish Spitz	12
Flat Coated Retriever	7
Fonnis Dog	6
Fox Terrier Wire	12
Foxhound	10
French Bulldog	27
German Shepherd Dog	48
German Shorthaired Pointer	12
Giant Schnauzer	6
Golden Retriever	48
Gordon Setter	45
Great Dane	20
Great Pyrenees	20
Greater Swiss Mountain Dog	10
Greenland Sledge Dog	12
Grey Wolf	14
Greyhound	22
Havanese	44
Ibizan Hound	11
Irish Setter	15
Irish Terrier	7
Irish Wolfhound	47
Istrian Shorthaired Hound	48
Jack Russell Terrier	37
Keeshond	21
Kerry Blue Terrier	6
Labrador Retriever	48
Lagotto Romagnolo	18
Leonberger	13
Lhasa Apso	15
Lupino del Gigante	16
Lupo Italiano	24
Maltese	48
Mannaras Dog	12
Maremma	14
Mastiff	22
Minature Poodle	8
Miniature Dachshund	8
Miniature Pinscher	18
Miniature Schnauzer	48
Neapolitan Mastiff	18
New Guinea Singing Dog	5
Newfoundland	48
Norfolk Terrier	22
Nova Scotia Duck Tolling Retriever	34
Old English Sheepdog	9
Otterhound	12
Papillon	32
Pastore dOropa	15
Pastore della Lessinia e del Lagorai	10
Pastore della Sila	14
Pekingese	14
Pembroke Welsh Corgi	14
Peruvian Inca Orchid	13
Piccolo Levriero Italiano	30
Pomeranian	16
Poodle	48
Portuguese Water Dog	19
Pug	18
Pumi	5
Rat Terrier	9
Rhodesian Ridgeback	10
Rottweiler	48
Saint Bernard	37
Saluki	26
Samoyed	10
Schipperke	26
Scottish Terrier	23
Segugio Italiano a Pelo Forte	16
Segugio Italiano a Pelo Raso	16
Shetland Sheepdog	27
Shiba Inu	8
Shih Tzu	27
Siberian Husky	18
Silky Terrier	5
Sloughi	5
Soft Coated Wheaten Terrier	14
Spinone Italiano	18
Staffordshire Bull Terrier	13
Standard Schnauzer	14
Swedish Vallhund	6
Tibetan Mastiff	6
Tibetan Spaniel	36
Tibetan Terrier	12
Toy Poodle	17
Vizsla	48
Volpino Italiano	16
Weimaraner	36
West Highland White Terrier	19
Whippet	6
Wirehaired Pointing Griffon	18
Xigou	5
Xoloitzcuintli	15
Yorkshire Terrier	48

## Sheet: ISH-samples_location
Sample_ID	Breed	Sampling location	Accession number
ISH_1	Istrian Shorthaired Hound	Split-Dalmatia County	dryad.1vhhmgqrj
ISH_2	Istrian Shorthaired Hound	Split-Dalmatia County	dryad.1vhhmgqrj
ISH_3	Istrian Shorthaired Hound	Split-Dalmatia County	dryad.1vhhmgqrj
ISH_4	Istrian Shorthaired Hound	Split-Dalmatia County	dryad.1vhhmgqrj
ISH_5	Istrian Shorthaired Hound	Split-Dalmatia County	dryad.1vhhmgqrj
ISH_6	Istrian Shorthaired Hound	Split-Dalmatia County	dryad.1vhhmgqrj
ISH_7	Istrian Shorthaired Hound	Split-Dalmatia County	dryad.1vhhmgqrj
ISH_8	Istrian Shorthaired Hound	Split-Dalmatia County	dryad.1vhhmgqrj
ISH_9	Istrian Shorthaired Hound	Split-Dalmatia County	dryad.1vhhmgqrj
ISH_10	Istrian Shorthaired Hound	Split-Dalmatia County	dryad.1vhhmgqrj
ISH_11	Istrian Shorthaired Hound	Split-Dalmatia County	dryad.1vhhmgqrj
ISH_12	Istrian Shorthaired Hound	Split-Dalmatia County	dryad.1vhhmgqrj
ISH_13	Istrian Shorthaired Hound	Split-Dalmatia County	dryad.1vhhmgqrj
ISH_14	Istrian Shorthaired Hound	Split-Dalmatia County	dryad.1vhhmgqrj
ISH_15	Istrian Shorthaired Hound	Istria County	dryad.1vhhmgqrj
ISH_16	Istrian Shorthaired Hound	Istria County	dryad.1vhhmgqrj
ISH_17	Istrian Shorthaired Hound	Istria County	dryad.1vhhmgqrj
ISH_18	Istrian Shorthaired Hound	Istria County	dryad.1vhhmgqrj
ISH_19	Istrian Shorthaired Hound	Istria County	dryad.1vhhmgqrj
ISH_20	Istrian Shorthaired Hound	Istria County	dryad.1vhhmgqrj
ISH_21	Istrian Shorthaired Hound	Istria County	dryad.1vhhmgqrj
ISH_22	Istrian Shorthaired Hound	Istria County	dryad.1vhhmgqrj
ISH_23	Istrian Shorthaired Hound	Istria County	dryad.1vhhmgqrj
ISH_25	Istrian Shorthaired Hound	Istria County	dryad.1vhhmgqrj
ISH_26	Istrian Shorthaired Hound	Požega-Slavonia County	dryad.1vhhmgqrj
ISH_35	Istrian Shorthaired Hound	Požega-Slavonia County	dryad.1vhhmgqrj
ISH_38	Istrian Shorthaired Hound	Brod-Posavina County	dryad.1vhhmgqrj
ISH_39	Istrian Shorthaired Hound	Brod-Posavina County	dryad.1vhhmgqrj
ISH_40	Istrian Shorthaired Hound	Brod-Posavina County	dryad.1vhhmgqrj
ISH_41	Istrian Shorthaired Hound	Brod-Posavina County	dryad.1vhhmgqrj
ISH_42	Istrian Shorthaired Hound	Brod-Posavina County	dryad.1vhhmgqrj
ISH_43	Istrian Shorthaired Hound	Brod-Posavina County	dryad.1vhhmgqrj
ISH_44	Istrian Shorthaired Hound	Brod-Posavina County	dryad.1vhhmgqrj
ISH_45	Istrian Shorthaired Hound	Brod-Posavina County	dryad.1vhhmgqrj
ISH_46	Istrian Shorthaired Hound	Požega-Slavonia County	dryad.1vhhmgqrj
ISH_47	Istrian Shorthaired Hound	Požega-Slavonia County	dryad.1vhhmgqrj
ISH_48	Istrian Shorthaired Hound	Požega-Slavonia County	dryad.1vhhmgqrj
ISH_49	Istrian Shorthaired Hound	Požega-Slavonia County	dryad.1vhhmgqrj
ISH_50	Istrian Shorthaired Hound	Požega-Slavonia County	dryad.1vhhmgqrj
ISH_54	Istrian Shorthaired Hound	Požega-Slavonia County	dryad.1vhhmgqrj
ISH_55	Istrian Shorthaired Hound	Požega-Slavonia County	dryad.1vhhmgqrj
ISH_56	Istrian Shorthaired Hound	Požega-Slavonia County	dryad.1vhhmgqrj
ISH_57	Istrian Shorthaired Hound	Požega-Slavonia County	dryad.1vhhmgqrj
ISH_58	Istrian Shorthaired Hound	Istria County	dryad.1vhhmgqrj
ISH_59	Istrian Shorthaired Hound	Istria County	dryad.1vhhmgqrj
ISH_60	Istrian Shorthaired Hound	Istria County	dryad.1vhhmgqrj
ISH_61	Istrian Shorthaired Hound	Brod-Posavina County	dryad.1vhhmgqrj
ISH_62	Istrian Shorthaired Hound	Brod-Posavina County	dryad.1vhhmgqrj

## Sheet: Subset - samples
Sample_ID	Breed
PFZ1E05	Afghan Hound
PFZ5A11	Afghan Hound
PFZ5B08	Afghan Hound
PFZ5B11	Afghan Hound
PFZ5C08	Afghan Hound
PFZ5G04	Afghan Hound
PFZ16A02	Afghan Hound
PFZ16D01	Afghan Hound
PFZ16G05	Afghan Hound
PFZ17B12	Afghan Hound
PFZ17F09	Afghan Hound
Bgl_GT1	Beagle
Bgl_GT2	Beagle
Bgl_GT5	Beagle
Bgl_GT6	Beagle
Bgl_GT7	Beagle
Bgl_GT8	Beagle
Bgl_GT9	Beagle
Bgl_GT10	Beagle
Bgl_GT11	Beagle
Bgl_GT12	Beagle
PFZ10A01	Beagle
PFZ10B01	Beagle
PFZ10C01	Beagle
PFZ10D01	Beagle
PFZ10E01	Beagle
PFZ10F01	Beagle
PFZ33H06	Beagle
PFZ38D10	Beagle
PFZ42A03	Beagle
PFZ42E02	Beagle
PFZ42F02	Beagle
PFZ42F04	Beagle
PFZ42G02	Beagle
PFZ43F11	Beagle
PFZ43G08	Beagle
PFZ43G11	Beagle
PFZ44C11	Beagle
PFZ44D12	Beagle
PFZ44G01	Beagle
PFZ44G08	Beagle
PFZ44H01	Beagle
GSM3424627	Bergamasco
GSM3424628	Bergamasco
GSM3424629	Bergamasco
GSM3424630	Bergamasco
GSM3424631	Bergamasco
GSM3424632	Bergamasco
GSM3424633	Bergamasco
GSM3424634	Bergamasco
GSM3424635	Bergamasco
GSM3424485	Bolognese
GSM3424486	Bolognese
GSM3424487	Bolognese
GSM3424488	Bolognese
GSM3424489	Bolognese
GSM3424490	Bolognese
GSM3424491	Bolognese
GSM3424492	Bolognese
GSM3424493	Bolognese
GSM3424494	Bolognese
GSM3424495	Bolognese
GSM3424496	Bolognese
GSM3424497	Bolognese
GSM3424498	Bolognese
GSM3424499	Bolognese
GSM3424500	Bolognese
GSM3424501	Bolognese
GSM3424502	Bolognese
GSM3424503	Bracco Italiano
GSM3424504	Bracco Italiano
GSM3424505	Bracco Italiano
GSM3424506	Bracco Italiano
GSM3424507	Bracco Italiano
GSM3424508	Bracco Italiano
GSM3424509	Bracco Italiano
GSM3424510	Bracco Italiano
GSM3424511	Bracco Italiano
GSM3424554	Cirneco dellEtna
GSM3424555	Cirneco dellEtna
GSM3424556	Cirneco dellEtna
GSM3424557	Cirneco dellEtna
GSM3424558	Cirneco dellEtna
GSM3424559	Cirneco dellEtna
GSM3424560	Cirneco dellEtna
GSM3424561	Cirneco dellEtna
GSM3424562	Cirneco dellEtna
GSM2195629	Cirneco dellEtna
GSM2195630	Cirneco dellEtna
GSM2195631	Cirneco dellEtna
GSM2195632	Cirneco dellEtna
GSM2195633	Cirneco dellEtna
Dac_GT109	Dachshund
Dac_GT110	Dachshund
Dac_GT111	Dachshund
Dac_GT112	Dachshund
Dac_GT113	Dachshund
Dac_GT114	Dachshund
Dac_GT115	Dachshund
Dac_GT116	Dachshund
Dac_GT117	Dachshund
Dac_GT118	Dachshund
Dac_GT119	Dachshund
Dac_GT120	Dachshund
PFZ14A11	Dachshund
PFZ14B02	Dachshund
PFZ14E01	Dachshund
PFZ14E04	Dachshund
PFZ14F10	Dachshund
PFZ14H04	Dachshund
PFZ32A06	Dachshund
PFZ32A07	Dachshund
PFZ32B05	Dachshund
PFZ32C07	Dachshund
PFZ32C10	Dachshund
PFZ32D02	Dachshund
PFZ32D05	Dachshund
PFZ32D07	Dachshund
PFZ32E06	Dachshund
PFZ32G03	Dachshund
PFZ32H06	Dachshund
PFZ33B01	Dachshund
PFZ33C05	Dachshund
PFZ33E06	Dachshund
PFZ34A03	Dachshund
PFZ42F10	Dachshund
PFZ43A01	Dachshund
PFZ43A02	Dachshund
PFZ43C01	Dachshund
PFZ43D01	Dachshund
PFZ43G01	Dachshund
PFZ44B01	Dachshund
GSM2539153	Dalmatian
GSM2539196	Dalmatian
GSM2539197	Dalmatian
GSM2539216	Dalmatian
Dal_GT121	Dalmatian
Dal_GT122	Dalmatian
Dal_GT123	Dalmatian
Dal_GT124	Dalmatian
Dal_GT125	Dalmatian
Dal_GT126	Dalmatian
Dal_GT127	Dalmatian
PFZ4A06	Dalmatian
PFZ4C09	Dalmatian
PFZ5F08	Dalmatian
PFZ5G10	Dalmatian
PFZ5H10	Dalmatian
PFZ16F11	Dalmatian
PFZ16G06	Dalmatian
PFZ16G12	Dalmatian
PFZ17B09	Dalmatian
PFZ17E09	Dalmatian
PFZ17G03	Dalmatian
PFZ17H08	Dalmatian
GSh_GT210	German Shepherd Dog
GSh_GT211	German Shepherd Dog
PFZ4C08	German Shepherd Dog
PFZ4F04	German Shepherd Dog
PFZ4G04	German Shepherd Dog
PFZ5F03	German Shepherd Dog
PFZ5F07	German Shepherd Dog
PFZ5F12	German Shepherd Dog
PFZ5G12	German Shepherd Dog
PFZ5H05	German Shepherd Dog
PFZ5H07	German Shepherd Dog
PFZ12C02	German Shepherd Dog
PFZ12E01	German Shepherd Dog
PFZ12G01	German Shepherd Dog
PFZ20B09	German Shepherd Dog
PFZ20F09	German Shepherd Dog
PFZ27E10	German Shepherd Dog
PFZ27G06	German Shepherd Dog
PFZ27H06	German Shepherd Dog
PFZ35C05	German Shepherd Dog
PFZ35F06	German Shepherd Dog
PFZ36H06	German Shepherd Dog
PFZ39A07	German Shepherd Dog
PFZ39A08	German Shepherd Dog
PFZ39C11	German Shepherd Dog
PFZ39E10	German Shepherd Dog
PFZ39F07	German Shepherd Dog
PFZ39F09	German Shepherd Dog
PFZ39G07	German Shepherd Dog
PFZ40A08	German Shepherd Dog
PFZ40B07	German Shepherd Dog
PFZ40B12	German Shepherd Dog
PFZ40D02	German Shepherd Dog
PFZ40D09	German Shepherd Dog
PFZ40E05	German Shepherd Dog
PFZ40E08	German Shepherd Dog
PFZ40E10	German Shepherd Dog
PFZ40G09	German Shepherd Dog
PFZ40G11	German Shepherd Dog
PFZ40H10	German Shepherd Dog
PFZ41B01	German Shepherd Dog
PFZ41B04	German Shepherd Dog
PFZ41B11	German Shepherd Dog
PFZ41C01	German Shepherd Dog
PFZ41G02	German Shepherd Dog
PFZ41H02	German Shepherd Dog
PFZ42B01	German Shepherd Dog
PFZ43G05	German Shepherd Dog
GSM2195677	Great Pyrenees
GSM2195683	Great Pyrenees
GSM2195687	Great Pyrenees
GSM2195689	Great Pyrenees
GSM2195690	Great Pyrenees
GSM2195707	Great Pyrenees
GSM2195708	Great Pyrenees
GSM2195709	Great Pyrenees
GSM2195710	Great Pyrenees
GSM2195711	Great Pyrenees
PFZ10C05	Great Pyrenees
PFZ10D05	Great Pyrenees
PFZ15F11	Great Pyrenees
PFZ16E06	Great Pyrenees
PFZ16E07	Great Pyrenees
PFZ16H02	Great Pyrenees
PFZ17A09	Great Pyrenees
PFZ17E07	Great Pyrenees
PFZ17E11	Great Pyrenees
PFZ35D11	Great Pyrenees
UCLA_Cr6	Grey Wolf
UCLA_In3	Grey Wolf
UCLA_Isr	Grey Wolf
Wlf_19785	Grey Wolf
Wlf_22799	Grey Wolf
Wlf_22800	Grey Wolf
Wlf_22802	Grey Wolf
Wlf_22803	Grey Wolf
Wlf_22809	Grey Wolf
Wlf_22810	Grey Wolf
Wlf_LU1656	Grey Wolf
Wlf_LU1657	Grey Wolf
Wlf_LUb1	Grey Wolf
Wlf_LUb3	Grey Wolf
GSM2195696	Ibizan Hound
GSM2195697	Ibizan Hound
GSM2195698	Ibizan Hound
GSM2195699	Ibizan Hound
GSM2195700	Ibizan Hound
GSM2195712	Ibizan Hound
GSM2195713	Ibizan Hound
GSM2195715	Ibizan Hound
GSM2195716	Ibizan Hound
GSM2195718	Ibizan Hound
PFZ26E12	Ibizan Hound
ISH_1	Istrian Shorthaired Hound
ISH_2	Istrian Shorthaired Hound
ISH_3	Istrian Shorthaired Hound
ISH_4	Istrian Shorthaired Hound
ISH_5	Istrian Shorthaired Hound
ISH_6	Istrian Shorthaired Hound
ISH_7	Istrian Shorthaired Hound
ISH_8	Istrian Shorthaired Hound
ISH_9	Istrian Shorthaired Hound
ISH_10	Istrian Shorthaired Hound
ISH_11	Istrian Shorthaired Hound
ISH_12	Istrian Shorthaired Hound
ISH_13	Istrian Shorthaired Hound
ISH_14	Istrian Shorthaired Hound
ISH_15	Istrian Shorthaired Hound
ISH_16	Istrian Shorthaired Hound
ISH_17	Istrian Shorthaired Hound
ISH_18	Istrian Shorthaired Hound
ISH_19	Istrian Shorthaired Hound
ISH_20	Istrian Shorthaired Hound
ISH_21	Istrian Shorthaired Hound
ISH_22	Istrian Shorthaired Hound
ISH_23	Istrian Shorthaired Hound
ISH_25	Istrian Shorthaired Hound
ISH_26	Istrian Shorthaired Hound
ISH_35	Istrian Shorthaired Hound
ISH_38	Istrian Shorthaired Hound
ISH_39	Istrian Shorthaired Hound
ISH_40	Istrian Shorthaired Hound
ISH_41	Istrian Shorthaired Hound
ISH_42	Istrian Shorthaired Hound
ISH_43	Istrian Shorthaired Hound
ISH_44	Istrian Shorthaired Hound
ISH_45	Istrian Shorthaired Hound
ISH_46	Istrian Shorthaired Hound
ISH_47	Istrian Shorthaired Hound
ISH_48	Istrian Shorthaired Hound
ISH_49	Istrian Shorthaired Hound
ISH_50	Istrian Shorthaired Hound
ISH_54	Istrian Shorthaired Hound
ISH_55	Istrian Shorthaired Hound
ISH_56	Istrian Shorthaired Hound
ISH_57	Istrian Shorthaired Hound
ISH_58	Istrian Shorthaired Hound
ISH_59	Istrian Shorthaired Hound
ISH_60	Istrian Shorthaired Hound
ISH_61	Istrian Shorthaired Hound
ISH_62	Istrian Shorthaired Hound
GSM3424563	Piccolo Levriero Italiano
GSM3424564	Piccolo Levriero Italiano
GSM3424565	Piccolo Levriero Italiano
GSM3424566	Piccolo Levriero Italiano
GSM3424567	Piccolo Levriero Italiano
GSM3424568	Piccolo Levriero Italiano
GSM3424569	Piccolo Levriero Italiano
GSM3424570	Piccolo Levriero Italiano
GSM3424571	Piccolo Levriero Italiano
GSM3424572	Piccolo Levriero Italiano
GSM3424573	Piccolo Levriero Italiano
GSM3424574	Piccolo Levriero Italiano
GSM3424575	Piccolo Levriero Italiano
GSM3424576	Piccolo Levriero Italiano
GSM2195714	Piccolo Levriero Italiano
GSM2195717	Piccolo Levriero Italiano
GSM2195728	Piccolo Levriero Italiano
GSM2195729	Piccolo Levriero Italiano
GSM2195730	Piccolo Levriero Italiano
GSM2195731	Piccolo Levriero Italiano
GSM2195733	Piccolo Levriero Italiano
GSM2195734	Piccolo Levriero Italiano
GSM2195735	Piccolo Levriero Italiano
GSM2195736	Piccolo Levriero Italiano
PFZ10A06	Piccolo Levriero Italiano
PFZ10F05	Piccolo Levriero Italiano
PFZ10G05	Piccolo Levriero Italiano
PFZ10H05	Piccolo Levriero Italiano
PFZ42A06	Piccolo Levriero Italiano
PFZ42D04	Piccolo Levriero Italiano
GSM2539154	Keeshond
GSM2539171	Keeshond
GSM2539172	Keeshond
GSM2539173	Keeshond
GSM2539174	Keeshond
GSM2539175	Keeshond
GSM2539218	Keeshond
GSM2539229	Keeshond
GSM2539240	Keeshond
GSM2539241	Keeshond
PFZ10B06	Keeshond
PFZ12C05	Keeshond
PFZ12D06	Keeshond
PFZ12G05	Keeshond
PFZ13B10	Keeshond
PFZ13F11	Keeshond
PFZ13H09	Keeshond
PFZ13H12	Keeshond
PFZ15B01	Keeshond
PFZ15G11	Keeshond
PFZ20D01	Keeshond
GSM3424577	Lagotto Romagnolo
GSM3424578	Lagotto Romagnolo
GSM3424579	Lagotto Romagnolo
GSM3424580	Lagotto Romagnolo
GSM3424581	Lagotto Romagnolo
GSM3424582	Lagotto Romagnolo
GSM3424583	Lagotto Romagnolo
GSM3424584	Lagotto Romagnolo
GSM3424585	Lagotto Romagnolo
GSM3424586	Lagotto Romagnolo
GSM3424587	Lagotto Romagnolo
GSM3424588	Lagotto Romagnolo
GSM3424589	Lagotto Romagnolo
GSM3424590	Lagotto Romagnolo
GSM3424591	Lagotto Romagnolo
GSM3424592	Lagotto Romagnolo
GSM3424593	Lagotto Romagnolo
GSM3424594	Lagotto Romagnolo
GSM3424742	Lupino del Gigante
GSM3424743	Lupino del Gigante
GSM3424744	Lupino del Gigante
GSM3424745	Lupino del Gigante
GSM3424746	Lupino del Gigante
GSM3424747	Lupino del Gigante
GSM3424748	Lupino del Gigante
GSM3424749	Lupino del Gigante
GSM3424750	Lupino del Gigante
GSM3424751	Lupino del Gigante
GSM3424752	Lupino del Gigante
GSM3424753	Lupino del Gigante
GSM3424754	Lupino del Gigante
GSM3424755	Lupino del Gigante
GSM3424756	Lupino del Gigante
GSM3424757	Lupino del Gigante
GSM3424523	Lupo Italiano
GSM3424524	Lupo Italiano
GSM3424525	Lupo Italiano
GSM3424526	Lupo Italiano
GSM3424527	Lupo Italiano
GSM3424528	Lupo Italiano
GSM3424529	Lupo Italiano
GSM3424530	Lupo Italiano
GSM3424531	Lupo Italiano
GSM3424532	Lupo Italiano
GSM3424533	Lupo Italiano
GSM3424534	Lupo Italiano
GSM3424535	Lupo Italiano
GSM3424536	Lupo Italiano
GSM3424537	Lupo Italiano
GSM3424538	Lupo Italiano
GSM3424539	Lupo Italiano
GSM3424540	Lupo Italiano
GSM3424541	Lupo Italiano
GSM3424542	Lupo Italiano
GSM3424543	Lupo Italiano
GSM3424544	Lupo Italiano
GSM3424545	Lupo Italiano
GSM3424546	Lupo Italiano
GSM3424595	Mannaras Dog
GSM3424596	Mannaras Dog
GSM3424597	Mannaras Dog
GSM3424598	Mannaras Dog
GSM3424599	Mannaras Dog
GSM3424600	Mannaras Dog
GSM3424601	Mannaras Dog
GSM3424602	Mannaras Dog
GSM3424603	Mannaras Dog
GSM3424604	Mannaras Dog
GSM3424605	Mannaras Dog
GSM3424606	Mannaras Dog
GSM3424607	Maremma
GSM3424608	Maremma
GSM3424609	Maremma
GSM3424610	Maremma
GSM3424611	Maremma
GSM3424612	Maremma
GSM3424613	Maremma
GSM3424614	Maremma
GSM3424615	Maremma
GSM3424616	Maremma
GSM3424617	Maremma
GSM3424618	Maremma
GSM3424619	Maremma
GSM3424620	Maremma
GSM3424621	Neapolitan Mastiff
GSM3424622	Neapolitan Mastiff
GSM3424623	Neapolitan Mastiff
GSM3424624	Neapolitan Mastiff
GSM3424625	Neapolitan Mastiff
GSM3424626	Neapolitan Mastiff
GSM2195664	Neapolitan Mastiff
GSM2195691	Neapolitan Mastiff
GSM2195692	Neapolitan Mastiff
GSM2195693	Neapolitan Mastiff
GSM2195694	Neapolitan Mastiff
GSM2195695	Neapolitan Mastiff
PFZ6B12	Neapolitan Mastiff
PFZ6C12	Neapolitan Mastiff
PFZ6D12	Neapolitan Mastiff
PFZ6E12	Neapolitan Mastiff
PFZ6F12	Neapolitan Mastiff
PFZ43B01	Neapolitan Mastiff
PFZ16B07	Otterhound
PFZ16C07	Otterhound
PFZ17C03	Otterhound
PFZ17D03	Otterhound
PFZ17H04	Otterhound
PFZ36A05	Otterhound
PFZ36B05	Otterhound
PFZ36D04	Otterhound
PFZ36E04	Otterhound
PFZ36F04	Otterhound
PFZ36G04	Otterhound
PFZ36H04	Otterhound
GSM3424636	Pastore dOropa
GSM3424637	Pastore dOropa
GSM3424638	Pastore dOropa
GSM3424639	Pastore dOropa
GSM3424640	Pastore dOropa
GSM3424641	Pastore dOropa
GSM3424642	Pastore dOropa
GSM3424643	Pastore dOropa
GSM3424644	Pastore dOropa
GSM3424645	Pastore dOropa
GSM3424646	Pastore dOropa
GSM3424647	Pastore dOropa
GSM3424648	Pastore dOropa
GSM3424649	Pastore dOropa
GSM3424650	Pastore dOropa
GSM3424732	Pastore della Lessinia e del Lagorai
GSM3424733	Pastore della Lessinia e del Lagorai
GSM3424734	Pastore della Lessinia e del Lagorai
GSM3424735	Pastore della Lessinia e del Lagorai
GSM3424736	Pastore della Lessinia e del Lagorai
GSM3424737	Pastore della Lessinia e del Lagorai
GSM3424738	Pastore della Lessinia e del Lagorai
GSM3424739	Pastore della Lessinia e del Lagorai
GSM3424740	Pastore della Lessinia e del Lagorai
GSM3424741	Pastore della Lessinia e del Lagorai
GSM3424651	Pastore della Sila
GSM3424652	Pastore della Sila
GSM3424653	Pastore della Sila
GSM3424654	Pastore della Sila
GSM3424655	Pastore della Sila
GSM3424656	Pastore della Sila
GSM3424657	Pastore della Sila
GSM3424658	Pastore della Sila
GSM3424659	Pastore della Sila
GSM3424660	Pastore della Sila
GSM3424661	Pastore della Sila
GSM3424662	Pastore della Sila
GSM3424663	Pastore della Sila
GSM3424664	Pastore della Sila
GSM2195666	Portuguese Water Dog
GSM2195737	Portuguese Water Dog
GSM2195738	Portuguese Water Dog
GSM2195739	Portuguese Water Dog
GSM2195740	Portuguese Water Dog
GSM2195741	Portuguese Water Dog
GSM2195742	Portuguese Water Dog
GSM2195743	Portuguese Water Dog
GSM2195744	Portuguese Water Dog
GSM2195745	Portuguese Water Dog
PFZ16B01	Portuguese Water Dog
PFZ17A11	Portuguese Water Dog
PFZ28D02	Portuguese Water Dog
PFZ28E02	Portuguese Water Dog
PFZ28F02	Portuguese Water Dog
PFZ28G02	Portuguese Water Dog
PFZ30C02	Portuguese Water Dog
PFZ30D02	Portuguese Water Dog
PFZ30G02	Portuguese Water Dog
GSM3424665	Segugio Italiano a Pelo Forte
GSM3424666	Segugio Italiano a Pelo Forte
GSM3424667	Segugio Italiano a Pelo Forte
GSM3424668	Segugio Italiano a Pelo Forte
GSM3424669	Segugio Italiano a Pelo Forte
GSM3424670	Segugio Italiano a Pelo Forte
GSM3424671	Segugio Italiano a Pelo Forte
GSM3424672	Segugio Italiano a Pelo Forte
GSM3424673	Segugio Italiano a Pelo Forte
GSM3424674	Segugio Italiano a Pelo Forte
GSM3424675	Segugio Italiano a Pelo Forte
GSM3424676	Segugio Italiano a Pelo Forte
GSM3424677	Segugio Italiano a Pelo Forte
GSM3424678	Segugio Italiano a Pelo Forte
GSM3424679	Segugio Italiano a Pelo Forte
GSM3424680	Segugio Italiano a Pelo Forte
GSM3424681	Segugio Italiano a Pelo Raso
GSM3424682	Segugio Italiano a Pelo Raso
GSM3424683	Segugio Italiano a Pelo Raso
GSM3424684	Segugio Italiano a Pelo Raso
GSM3424685	Segugio Italiano a Pelo Raso
GSM3424686	Segugio Italiano a Pelo Raso
GSM3424687	Segugio Italiano a Pelo Raso
GSM3424688	Segugio Italiano a Pelo Raso
GSM3424689	Segugio Italiano a Pelo Raso
GSM3424690	Segugio Italiano a Pelo Raso
GSM3424691	Segugio Italiano a Pelo Raso
GSM3424692	Segugio Italiano a Pelo Raso
GSM3424693	Segugio Italiano a Pelo Raso
GSM3424694	Segugio Italiano a Pelo Raso
GSM3424695	Segugio Italiano a Pelo Raso
GSM3424696	Segugio Italiano a Pelo Raso
GSM3424697	Spinone Italiano
GSM3424698	Spinone Italiano
GSM3424699	Spinone Italiano
GSM3424700	Spinone Italiano
GSM3424701	Spinone Italiano
GSM3424702	Spinone Italiano
GSM3424703	Spinone Italiano
GSM3424704	Spinone Italiano
GSM3424705	Spinone Italiano
GSM3424706	Spinone Italiano
GSM3424707	Spinone Italiano
GSM3424708	Spinone Italiano
GSM3424709	Spinone Italiano
GSM3424710	Spinone Italiano
GSM3424711	Spinone Italiano
GSM3424712	Spinone Italiano
PFZ16E03	Spinone Italiano
PFZ17A07	Spinone Italiano
GSM2195670	Standard Schnauzer
GSM2195720	Standard Schnauzer
GSM2195721	Standard Schnauzer
GSM2195722	Standard Schnauzer
GSM2195723	Standard Schnauzer
GSM2195724	Standard Schnauzer
GSM2195725	Standard Schnauzer
GSM2195726	Standard Schnauzer
GSM2195727	Standard Schnauzer
GSM2195732	Standard Schnauzer
PFZ9A08	Standard Schnauzer
PFZ9A09	Standard Schnauzer
PFZ9G01	Standard Schnauzer
PFZ18A01	Standard Schnauzer
GSM2539181	Vizsla
GSM2539186	Vizsla
GSM2539225	Vizsla
GSM2539226	Vizsla
PFZ18E03	Vizsla
PFZ19F12	Vizsla
PFZ23A01	Vizsla
PFZ23A04	Vizsla
PFZ23B03	Vizsla
PFZ23C01	Vizsla
PFZ23C04	Vizsla
PFZ23E02	Vizsla
PFZ23G03	Vizsla
PFZ23H02	Vizsla
PFZ23H03	Vizsla
PFZ24A02	Vizsla
PFZ24A04	Vizsla
PFZ24B01	Vizsla
PFZ24B02	Vizsla
PFZ24C01	Vizsla
PFZ24C03	Vizsla
PFZ24C04	Vizsla
PFZ24D01	Vizsla
PFZ24D02	Vizsla
PFZ24G01	Vizsla
PFZ25D11	Vizsla
PFZ26D03	Vizsla
PFZ29G06	Vizsla
PFZ29H05	Vizsla
PFZ32B09	Vizsla
PFZ32D09	Vizsla
PFZ32E09	Vizsla
PFZ32G08	Vizsla
PFZ32G09	Vizsla
PFZ33F02	Vizsla
PFZ33G02	Vizsla
PFZ35A03	Vizsla
PFZ36C01	Vizsla
PFZ36D01	Vizsla
PFZ36E01	Vizsla
PFZ36G01	Vizsla
PFZ38C01	Vizsla
PFZ38D01	Vizsla
PFZ38D03	Vizsla
PFZ38E12	Vizsla
PFZ42C05	Vizsla
PFZ43A12	Vizsla
PFZ43G09	Vizsla
GSM3424713	Volpino Italiano
GSM3424714	Volpino Italiano
GSM3424715	Volpino Italiano
GSM3424716	Volpino Italiano
GSM3424717	Volpino Italiano
GSM3424718	Volpino Italiano
GSM3424719	Volpino Italiano
GSM3424720	Volpino Italiano
GSM3424721	Volpino Italiano
GSM3424722	Volpino Italiano
GSM3424723	Volpino Italiano
GSM3424724	Volpino Italiano
GSM2195610	Volpino Italiano
GSM2195613	Volpino Italiano
GSM2195616	Volpino Italiano
GSM2195622	Volpino Italiano
GSM2539182	Wirehaired Pointing Griffon
GSM2539184	Wirehaired Pointing Griffon
GSM2539185	Wirehaired Pointing Griffon
GSM2539187	Wirehaired Pointing Griffon
GSM2539188	Wirehaired Pointing Griffon
GSM2539192	Wirehaired Pointing Griffon
PFZ8D11	Wirehaired Pointing Griffon
PFZ8E05	Wirehaired Pointing Griffon
PFZ9B08	Wirehaired Pointing Griffon
PFZ9C07	Wirehaired Pointing Griffon
PFZ9D12	Wirehaired Pointing Griffon
PFZ9E08	Wirehaired Pointing Griffon
PFZ9E10	Wirehaired Pointing Griffon
PFZ9E12	Wirehaired Pointing Griffon
PFZ9F08	Wirehaired Pointing Griffon
PFZ9G05	Wirehaired Pointing Griffon
PFZ9G06	Wirehaired Pointing Griffon
PFZ9H10	Wirehaired Pointing Griffon

## Sheet: Subset - breeds
Breed	Number of samples
Afghan Hound	11
Beagle	31
Bergamasco	9
Bolognese	18
Bracco Italiano	9
Cirneco dellEtna	14
Dachshund	40
Dalmatian	23
German Shepherd Dog	48
Great Pyrenees	20
Grey Wolf	14
Ibizan Hound	11
Istrian Shorthaired Hound	48
Keeshond	21
Lagotto Romagnolo	18
Lupino del Gigante	16
Lupo Italiano	24
Mannaras Dog	12
Maremma	14
Neapolitan Mastiff	18
Otterhound	12
Pastore dOropa	15
Pastore della Lessinia e del Lagorai	10
Pastore della Sila	14
Piccolo Levriero Italiano	30
Portuguese Water Dog	19
Segugio Italiano a Pelo Forte	16
Segugio Italiano a Pelo Raso	16
Spinone Italiano	18
Standard Schnauzer	14
Vizsla	48
Volpino Italiano	16
Wirehaired Pointing Griffon	18

## Sheet: Admixture - samples
Sample_ID	Breed
UCLA_Cr6	Grey Wolf
UCLA_In3	Grey Wolf
UCLA_Isr	Grey Wolf
Wlf_19785	Grey Wolf
Wlf_22799	Grey Wolf
Wlf_22800	Grey Wolf
Wlf_22802	Grey Wolf
Wlf_22803	Grey Wolf
Wlf_22809	Grey Wolf
Wlf_22810	Grey Wolf
Wlf_LU1656	Grey Wolf
Wlf_LU1657	Grey Wolf
Wlf_LUb1	Grey Wolf
Wlf_LUb3	Grey Wolf
PFZ1E05	Afghan Hound
PFZ5A11	Afghan Hound
PFZ5B08	Afghan Hound
PFZ5B11	Afghan Hound
PFZ5C08	Afghan Hound
PFZ5G04	Afghan Hound
PFZ16A02	Afghan Hound
PFZ16D01	Afghan Hound
PFZ16G05	Afghan Hound
PFZ17B12	Afghan Hound
PFZ17F09	Afghan Hound
GSM2195696	Ibizan Hound
GSM2195697	Ibizan Hound
GSM2195698	Ibizan Hound
GSM2195699	Ibizan Hound
GSM2195700	Ibizan Hound
GSM2195712	Ibizan Hound
GSM2195713	Ibizan Hound
GSM2195715	Ibizan Hound
GSM2195716	Ibizan Hound
GSM2195718	Ibizan Hound
PFZ26E12	Ibizan Hound
GSM3424563	Piccolo Levriero Italiano
GSM3424564	Piccolo Levriero Italiano
GSM3424568	Piccolo Levriero Italiano
GSM3424570	Piccolo Levriero Italiano
GSM3424572	Piccolo Levriero Italiano
GSM3424574	Piccolo Levriero Italiano
GSM3424575	Piccolo Levriero Italiano
GSM3424576	Piccolo Levriero Italiano
GSM2195717	Piccolo Levriero Italiano
GSM2195728	Piccolo Levriero Italiano
GSM2195730	Piccolo Levriero Italiano
GSM2195734	Piccolo Levriero Italiano
GSM2195736	Piccolo Levriero Italiano
PFZ10A06	Piccolo Levriero Italiano
PFZ42A06	Piccolo Levriero Italiano
Bgl_GT1	Beagle
Bgl_GT5	Beagle
Bgl_GT7	Beagle
Bgl_GT9	Beagle
Bgl_GT12	Beagle
PFZ10B01	Beagle
PFZ10C01	Beagle
PFZ38D10	Beagle
PFZ42A03	Beagle
PFZ42F02	Beagle
PFZ42F04	Beagle
PFZ43F11	Beagle
PFZ43G08	Beagle
PFZ43G11	Beagle
PFZ44D12	Beagle
PFZ16B07	Otterhound
PFZ16C07	Otterhound
PFZ17C03	Otterhound
PFZ17D03	Otterhound
PFZ17H04	Otterhound
PFZ36A05	Otterhound
PFZ36B05	Otterhound
PFZ36D04	Otterhound
PFZ36E04	Otterhound
PFZ36F04	Otterhound
PFZ36G04	Otterhound
PFZ36H04	Otterhound
Dac_GT111	Dachshund
Dac_GT113	Dachshund
Dac_GT115	Dachshund
PFZ14A11	Dachshund
PFZ14E01	Dachshund
PFZ14F10	Dachshund
PFZ32B05	Dachshund
PFZ32D02	Dachshund
PFZ32E06	Dachshund
PFZ32G03	Dachshund
PFZ33E06	Dachshund
PFZ42F10	Dachshund
PFZ43A02	Dachshund
PFZ43C01	Dachshund
PFZ43D01	Dachshund
GSM2539153	Dalmatian
GSM2539197	Dalmatian
GSM2539216	Dalmatian
Dal_GT122	Dalmatian
Dal_GT123	Dalmatian
Dal_GT124	Dalmatian
Dal_GT125	Dalmatian
Dal_GT126	Dalmatian
Dal_GT127	Dalmatian
PFZ4C09	Dalmatian
PFZ5F08	Dalmatian
PFZ5H10	Dalmatian
PFZ16G06	Dalmatian
PFZ17B09	Dalmatian
PFZ17G03	Dalmatian
GSM2539182	Wirehaired Pointing Griffon
GSM2539184	Wirehaired Pointing Griffon
GSM2539185	Wirehaired Pointing Griffon
GSM2539187	Wirehaired Pointing Griffon
GSM2539188	Wirehaired Pointing Griffon
GSM2539192	Wirehaired Pointing Griffon
PFZ8D11	Wirehaired Pointing Griffon
PFZ9B08	Wirehaired Pointing Griffon
PFZ9C07	Wirehaired Pointing Griffon
PFZ9D12	Wirehaired Pointing Griffon
PFZ9E08	Wirehaired Pointing Griffon
PFZ9E10	Wirehaired Pointing Griffon
PFZ9F08	Wirehaired Pointing Griffon
PFZ9G05	Wirehaired Pointing Griffon
PFZ9H10	Wirehaired Pointing Griffon
GSM2539171	Keeshond
GSM2539172	Keeshond
GSM2539174	Keeshond
GSM2539175	Keeshond
GSM2539229	Keeshond
GSM2539240	Keeshond
GSM2539241	Keeshond
PFZ12C05	Keeshond
PFZ12D06	Keeshond
PFZ12G05	Keeshond
PFZ13B10	Keeshond
PFZ13H09	Keeshond
PFZ13H12	Keeshond
PFZ15G11	Keeshond
PFZ20D01	Keeshond
GSM2195666	Portuguese Water Dog
GSM2195738	Portuguese Water Dog
GSM2195739	Portuguese Water Dog
GSM2195740	Portuguese Water Dog
GSM2195741	Portuguese Water Dog
GSM2195742	Portuguese Water Dog
GSM2195743	Portuguese Water Dog
GSM2195744	Portuguese Water Dog
GSM2195745	Portuguese Water Dog
PFZ17A11	Portuguese Water Dog
PFZ28D02	Portuguese Water Dog
PFZ28E02	Portuguese Water Dog
PFZ28F02	Portuguese Water Dog
PFZ30C02	Portuguese Water Dog
PFZ30D02	Portuguese Water Dog
GSM2195683	Great Pyrenees
GSM2195687	Great Pyrenees
GSM2195689	Great Pyrenees
GSM2195707	Great Pyrenees
GSM2195708	Great Pyrenees
GSM2195709	Great Pyrenees
GSM2195710	Great Pyrenees
GSM2195711	Great Pyrenees
PFZ10D05	Great Pyrenees
PFZ15F11	Great Pyrenees
PFZ16E06	Great Pyrenees
PFZ16H02	Great Pyrenees
PFZ17A09	Great Pyrenees
PFZ17E11	Great Pyrenees
PFZ35D11	Great Pyrenees
GSM3424554	Cirneco dellEtna
GSM3424555	Cirneco dellEtna
GSM3424556	Cirneco dellEtna
GSM3424557	Cirneco dellEtna
GSM3424558	Cirneco dellEtna
GSM3424559	Cirneco dellEtna
GSM3424560	Cirneco dellEtna
GSM3424561	Cirneco dellEtna
GSM3424562	Cirneco dellEtna
GSM2195629	Cirneco dellEtna
GSM2195630	Cirneco dellEtna
GSM2195631	Cirneco dellEtna
GSM2195632	Cirneco dellEtna
GSM2195633	Cirneco dellEtna
GSM3424627	Bergamasco
GSM3424628	Bergamasco
GSM3424629	Bergamasco
GSM3424630	Bergamasco
GSM3424631	Bergamasco
GSM3424632	Bergamasco
GSM3424633	Bergamasco
GSM3424634	Bergamasco
GSM3424635	Bergamasco
GSM3424485	Bolognese
GSM3424486	Bolognese
GSM3424487	Bolognese
GSM3424488	Bolognese
GSM3424490	Bolognese
GSM3424492	Bolognese
GSM3424494	Bolognese
GSM3424495	Bolognese
GSM3424496	Bolognese
GSM3424497	Bolognese
GSM3424498	Bolognese
GSM3424499	Bolognese
GSM3424500	Bolognese
GSM3424501	Bolognese
GSM3424502	Bolognese
GSM3424503	Bracco Italiano
GSM3424504	Bracco Italiano
GSM3424505	Bracco Italiano
GSM3424506	Bracco Italiano
GSM3424507	Bracco Italiano
GSM3424508	Bracco Italiano
GSM3424509	Bracco Italiano
GSM3424510	Bracco Italiano
GSM3424511	Bracco Italiano
ISH_4	Istrian Shorthaired Hound
ISH_8	Istrian Shorthaired Hound
ISH_11	Istrian Shorthaired Hound
ISH_12	Istrian Shorthaired Hound
ISH_14	Istrian Shorthaired Hound
ISH_15	Istrian Shorthaired Hound
ISH_23	Istrian Shorthaired Hound
ISH_25	Istrian Shorthaired Hound
ISH_38	Istrian Shorthaired Hound
ISH_40	Istrian Shorthaired Hound
ISH_43	Istrian Shorthaired Hound
ISH_47	Istrian Shorthaired Hound
ISH_48	Istrian Shorthaired Hound
ISH_58	Istrian Shorthaired Hound
ISH_59	Istrian Shorthaired Hound
GSM3424665	Segugio Italiano a Pelo Forte
GSM3424666	Segugio Italiano a Pelo Forte
GSM3424667	Segugio Italiano a Pelo Forte
GSM3424668	Segugio Italiano a Pelo Forte
GSM3424669	Segugio Italiano a Pelo Forte
GSM3424670	Segugio Italiano a Pelo Forte
GSM3424671	Segugio Italiano a Pelo Forte
GSM3424672	Segugio Italiano a Pelo Forte
GSM3424673	Segugio Italiano a Pelo Forte
GSM3424674	Segugio Italiano a Pelo Forte
GSM3424676	Segugio Italiano a Pelo Forte
GSM3424677	Segugio Italiano a Pelo Forte
GSM3424678	Segugio Italiano a Pelo Forte
GSM3424679	Segugio Italiano a Pelo Forte
GSM3424680	Segugio Italiano a Pelo Forte
GSM3424681	Segugio Italiano a Pelo Raso
GSM3424682	Segugio Italiano a Pelo Raso
GSM3424683	Segugio Italiano a Pelo Raso
GSM3424684	Segugio Italiano a Pelo Raso
GSM3424685	Segugio Italiano a Pelo Raso
GSM3424686	Segugio Italiano a Pelo Raso
GSM3424687	Segugio Italiano a Pelo Raso
GSM3424688	Segugio Italiano a Pelo Raso
GSM3424689	Segugio Italiano a Pelo Raso
GSM3424691	Segugio Italiano a Pelo Raso
GSM3424692	Segugio Italiano a Pelo Raso
GSM3424693	Segugio Italiano a Pelo Raso
GSM3424694	Segugio Italiano a Pelo Raso
GSM3424695	Segugio Italiano a Pelo Raso
GSM3424696	Segugio Italiano a Pelo Raso
GSM3424577	Lagotto Romagnolo
GSM3424578	Lagotto Romagnolo
GSM3424579	Lagotto Romagnolo
GSM3424581	Lagotto Romagnolo
GSM3424582	Lagotto Romagnolo
GSM3424583	Lagotto Romagnolo
GSM3424585	Lagotto Romagnolo
GSM3424586	Lagotto Romagnolo
GSM3424587	Lagotto Romagnolo
GSM3424588	Lagotto Romagnolo
GSM3424589	Lagotto Romagnolo
GSM3424590	Lagotto Romagnolo
GSM3424591	Lagotto Romagnolo
GSM3424592	Lagotto Romagnolo
GSM3424593	Lagotto Romagnolo
GSM3424595	Mannaras Dog
GSM3424596	Mannaras Dog
GSM3424597	Mannaras Dog
GSM3424598	Mannaras Dog
GSM3424599	Mannaras Dog
GSM3424600	Mannaras Dog
GSM3424601	Mannaras Dog
GSM3424602	Mannaras Dog
GSM3424603	Mannaras Dog
GSM3424604	Mannaras Dog
GSM3424605	Mannaras Dog
GSM3424606	Mannaras Dog
GSM3424607	Maremma
GSM3424608	Maremma
GSM3424609	Maremma
GSM3424610	Maremma
GSM3424611	Maremma
GSM3424612	Maremma
GSM3424613	Maremma
GSM3424614	Maremma
GSM3424615	Maremma
GSM3424616	Maremma
GSM3424617	Maremma
GSM3424618	Maremma
GSM3424619	Maremma
GSM3424620	Maremma
GSM3424621	Neapolitan Mastiff
GSM3424623	Neapolitan Mastiff
GSM3424624	Neapolitan Mastiff
GSM3424625	Neapolitan Mastiff
GSM3424626	Neapolitan Mastiff
GSM2195691	Neapolitan Mastiff
GSM2195692	Neapolitan Mastiff
GSM2195693	Neapolitan Mastiff
GSM2195694	Neapolitan Mastiff
GSM2195695	Neapolitan Mastiff
PFZ6B12	Neapolitan Mastiff
PFZ6C12	Neapolitan Mastiff
PFZ6E12	Neapolitan Mastiff
PFZ6F12	Neapolitan Mastiff
PFZ43B01	Neapolitan Mastiff
GSM3424636	Pastore dOropa
GSM3424637	Pastore dOropa
GSM3424638	Pastore dOropa
GSM3424639	Pastore dOropa
GSM3424640	Pastore dOropa
GSM3424641	Pastore dOropa
GSM3424642	Pastore dOropa
GSM3424643	Pastore dOropa
GSM3424644	Pastore dOropa
GSM3424645	Pastore dOropa
GSM3424646	Pastore dOropa
GSM3424647	Pastore dOropa
GSM3424648	Pastore dOropa
GSM3424649	Pastore dOropa
GSM3424650	Pastore dOropa
GSM3424732	Pastore della Lessinia e del Lagorai
GSM3424733	Pastore della Lessinia e del Lagorai
GSM3424734	Pastore della Lessinia e del Lagorai
GSM3424735	Pastore della Lessinia e del Lagorai
GSM3424736	Pastore della Lessinia e del Lagorai
GSM3424737	Pastore della Lessinia e del Lagorai
GSM3424738	Pastore della Lessinia e del Lagorai
GSM3424739	Pastore della Lessinia e del Lagorai
GSM3424740	Pastore della Lessinia e del Lagorai
GSM3424741	Pastore della Lessinia e del Lagorai
GSM3424651	Pastore della Sila
GSM3424652	Pastore della Sila
GSM3424653	Pastore della Sila
GSM3424654	Pastore della Sila
GSM3424655	Pastore della Sila
GSM3424656	Pastore della Sila
GSM3424657	Pastore della Sila
GSM3424658	Pastore della Sila
GSM3424659	Pastore della Sila
GSM3424660	Pastore della Sila
GSM3424661	Pastore della Sila
GSM3424662	Pastore della Sila
GSM3424663	Pastore della Sila
GSM3424664	Pastore della Sila
GSM3424698	Spinone Italiano
GSM3424699	Spinone Italiano
GSM3424700	Spinone Italiano
GSM3424701	Spinone Italiano
GSM3424702	Spinone Italiano
GSM3424703	Spinone Italiano
GSM3424704	Spinone Italiano
GSM3424706	Spinone Italiano
GSM3424707	Spinone Italiano
GSM3424708	Spinone Italiano
GSM3424709	Spinone Italiano
GSM3424710	Spinone Italiano
GSM3424711	Spinone Italiano
PFZ16E03	Spinone Italiano
PFZ17A07	Spinone Italiano
GSM2195670	Standard Schnauzer
GSM2195720	Standard Schnauzer
GSM2195721	Standard Schnauzer
GSM2195722	Standard Schnauzer
GSM2195723	Standard Schnauzer
GSM2195724	Standard Schnauzer
GSM2195725	Standard Schnauzer
GSM2195726	Standard Schnauzer
GSM2195727	Standard Schnauzer
GSM2195732	Standard Schnauzer
PFZ9A08	Standard Schnauzer
PFZ9A09	Standard Schnauzer
PFZ9G01	Standard Schnauzer
PFZ18A01	Standard Schnauzer
GSM3424713	Volpino Italiano
GSM3424714	Volpino Italiano
GSM3424715	Volpino Italiano
GSM3424716	Volpino Italiano
GSM3424717	Volpino Italiano
GSM3424718	Volpino Italiano
GSM3424719	Volpino Italiano
GSM3424720	Volpino Italiano
GSM3424721	Volpino Italiano
GSM3424722	Volpino Italiano
GSM3424723	Volpino Italiano
GSM3424724	Volpino Italiano
GSM2195613	Volpino Italiano
GSM2195616	Volpino Italiano
GSM2195622	Volpino Italiano
GSM3424742	Lupino del Gigante
GSM3424743	Lupino del Gigante
GSM3424744	Lupino del Gigante
GSM3424745	Lupino del Gigante
GSM3424746	Lupino del Gigante
GSM3424747	Lupino del Gigante
GSM3424749	Lupino del Gigante
GSM3424750	Lupino del Gigante
GSM3424751	Lupino del Gigante
GSM3424752	Lupino del Gigante
GSM3424753	Lupino del Gigante
GSM3424754	Lupino del Gigante
GSM3424755	Lupino del Gigante
GSM3424756	Lupino del Gigante
GSM3424757	Lupino del Gigante
GSM3424523	Lupo Italiano
GSM3424525	Lupo Italiano
GSM3424526	Lupo Italiano
GSM3424529	Lupo Italiano
GSM3424530	Lupo Italiano
GSM3424533	Lupo Italiano
GSM3424534	Lupo Italiano
GSM3424535	Lupo Italiano
GSM3424536	Lupo Italiano
GSM3424537	Lupo Italiano
GSM3424538	Lupo Italiano
GSM3424540	Lupo Italiano
GSM3424541	Lupo Italiano
GSM3424543	Lupo Italiano
GSM3424544	Lupo Italiano
PFZ4F04	German Shepherd Dog
PFZ5F12	German Shepherd Dog
PFZ12C02	German Shepherd Dog
PFZ12E01	German Shepherd Dog
PFZ20F09	German Shepherd Dog
PFZ27H06	German Shepherd Dog
PFZ35C05	German Shepherd Dog
PFZ39A07	German Shepherd Dog
PFZ40A08	German Shepherd Dog
PFZ40B07	German Shepherd Dog
PFZ40E05	German Shepherd Dog
PFZ40E10	German Shepherd Dog
PFZ40G09	German Shepherd Dog
PFZ41C01	German Shepherd Dog
PFZ41H02	German Shepherd Dog
GSM2539181	Vizsla
PFZ23A01	Vizsla
PFZ23C04	Vizsla
PFZ23E02	Vizsla
PFZ24A02	Vizsla
PFZ26D03	Vizsla
PFZ29G06	Vizsla
PFZ32E09	Vizsla
PFZ33G02	Vizsla
PFZ35A03	Vizsla
PFZ36C01	Vizsla
PFZ36D01	Vizsla
PFZ38D01	Vizsla
PFZ38D03	Vizsla
PFZ42C05	Vizsla

## Sheet: Admixture - breeds
Breed	Number of samples
Afghan Hound	11
Beagle	15
Bergamasco	9
Bolognese	15
Bracco Italiano	9
Cirneco dell'Etna	14
Dachshund	15
Dalmatian	15
German Shepherd Dog	15
Gray Wolf	14
Great Pyrenees	15
Istrian Shorthaired Hound	15
Ibizan Hound	11
Piccolo Levriero Italiano	15
Keeshond	15
Lagotto Romagnolo	15
Lupino del Gigante	15
Lupo Italiano	15
Mannaras Dog	12
Maremma	14
Neapolitan Mastiff	15
Otterhound	12
Pastore d'Oropa	15
Pastore della Lessinia e del Lagorai	10
Pastore della Sila	14
Portuguese Water Dog	15
Segugio Italiano a Pelo Forte	15
Segugio Italiano a Pelo Raso	15
Spinone Italiano	15
Standard Schnauzer	14
Vizsla	15
Volpino Italiano	15
Wirehaired Pointing Griffon	15

## Sheet: Treemix - samples
Sample_ID	Breed
PFZ1E05	Afghan Hound
PFZ5A11	Afghan Hound
PFZ5B08	Afghan Hound
PFZ5B11	Afghan Hound
PFZ5C08	Afghan Hound
PFZ5G04	Afghan Hound
PFZ16A02	Afghan Hound
PFZ16D01	Afghan Hound
PFZ16G05	Afghan Hound
PFZ17B12	Afghan Hound
PFZ17F09	Afghan Hound
Bgl_GT1	Beagle
Bgl_GT2	Beagle
Bgl_GT5	Beagle
Bgl_GT6	Beagle
Bgl_GT7	Beagle
Bgl_GT8	Beagle
Bgl_GT9	Beagle
Bgl_GT10	Beagle
Bgl_GT11	Beagle
Bgl_GT12	Beagle
PFZ10A01	Beagle
PFZ10B01	Beagle
PFZ10C01	Beagle
PFZ10D01	Beagle
PFZ10E01	Beagle
PFZ10F01	Beagle
PFZ33H06	Beagle
PFZ38D10	Beagle
PFZ42A03	Beagle
PFZ42E02	Beagle
PFZ42F02	Beagle
PFZ42F04	Beagle
PFZ42G02	Beagle
PFZ43F11	Beagle
PFZ43G08	Beagle
PFZ43G11	Beagle
PFZ44C11	Beagle
PFZ44D12	Beagle
PFZ44G01	Beagle
PFZ44G08	Beagle
PFZ44H01	Beagle
GSM3424503	Bracco Italiano
GSM3424504	Bracco Italiano
GSM3424505	Bracco Italiano
GSM3424506	Bracco Italiano
GSM3424507	Bracco Italiano
GSM3424508	Bracco Italiano
GSM3424509	Bracco Italiano
GSM3424510	Bracco Italiano
GSM3424511	Bracco Italiano
GSM3424554	Cirneco dellEtna
GSM3424555	Cirneco dellEtna
GSM3424556	Cirneco dellEtna
GSM3424557	Cirneco dellEtna
GSM3424558	Cirneco dellEtna
GSM3424559	Cirneco dellEtna
GSM3424560	Cirneco dellEtna
GSM3424561	Cirneco dellEtna
GSM3424562	Cirneco dellEtna
GSM2195629	Cirneco dellEtna
GSM2195630	Cirneco dellEtna
GSM2195631	Cirneco dellEtna
GSM2195632	Cirneco dellEtna
GSM2195633	Cirneco dellEtna
GSM2539153	Dalmatian
GSM2539196	Dalmatian
GSM2539197	Dalmatian
GSM2539216	Dalmatian
Dal_GT121	Dalmatian
Dal_GT122	Dalmatian
Dal_GT123	Dalmatian
Dal_GT124	Dalmatian
Dal_GT125	Dalmatian
Dal_GT126	Dalmatian
Dal_GT127	Dalmatian
PFZ4A06	Dalmatian
PFZ4C09	Dalmatian
PFZ5F08	Dalmatian
PFZ5G10	Dalmatian
PFZ5H10	Dalmatian
PFZ16F11	Dalmatian
PFZ16G06	Dalmatian
PFZ16G12	Dalmatian
PFZ17B09	Dalmatian
PFZ17E09	Dalmatian
PFZ17G03	Dalmatian
PFZ17H08	Dalmatian
UCLA_Cr6	Grey Wolf
UCLA_In3	Grey Wolf
UCLA_Isr	Grey Wolf
Wlf_19785	Grey Wolf
Wlf_22799	Grey Wolf
Wlf_22800	Grey Wolf
Wlf_22802	Grey Wolf
Wlf_22803	Grey Wolf
Wlf_22809	Grey Wolf
Wlf_22810	Grey Wolf
Wlf_LU1656	Grey Wolf
Wlf_LU1657	Grey Wolf
Wlf_LUb1	Grey Wolf
Wlf_LUb3	Grey Wolf
GSM2195696	Ibizan Hound
GSM2195697	Ibizan Hound
GSM2195698	Ibizan Hound
GSM2195699	Ibizan Hound
GSM2195700	Ibizan Hound
GSM2195712	Ibizan Hound
GSM2195713	Ibizan Hound
GSM2195715	Ibizan Hound
GSM2195716	Ibizan Hound
GSM2195718	Ibizan Hound
PFZ26E12	Ibizan Hound
ISH_1	Istrian Shorthaired Hound
ISH_2	Istrian Shorthaired Hound
ISH_3	Istrian Shorthaired Hound
ISH_4	Istrian Shorthaired Hound
ISH_5	Istrian Shorthaired Hound
ISH_6	Istrian Shorthaired Hound
ISH_7	Istrian Shorthaired Hound
ISH_8	Istrian Shorthaired Hound
ISH_9	Istrian Shorthaired Hound
ISH_10	Istrian Shorthaired Hound
ISH_11	Istrian Shorthaired Hound
ISH_12	Istrian Shorthaired Hound
ISH_13	Istrian Shorthaired Hound
ISH_14	Istrian Shorthaired Hound
ISH_15	Istrian Shorthaired Hound
ISH_16	Istrian Shorthaired Hound
ISH_17	Istrian Shorthaired Hound
ISH_18	Istrian Shorthaired Hound
ISH_19	Istrian Shorthaired Hound
ISH_20	Istrian Shorthaired Hound
ISH_21	Istrian Shorthaired Hound
ISH_22	Istrian Shorthaired Hound
ISH_23	Istrian Shorthaired Hound
ISH_25	Istrian Shorthaired Hound
ISH_26	Istrian Shorthaired Hound
ISH_35	Istrian Shorthaired Hound
ISH_38	Istrian Shorthaired Hound
ISH_39	Istrian Shorthaired Hound
ISH_40	Istrian Shorthaired Hound
ISH_41	Istrian Shorthaired Hound
ISH_42	Istrian Shorthaired Hound
ISH_43	Istrian Shorthaired Hound
ISH_44	Istrian Shorthaired Hound
ISH_45	Istrian Shorthaired Hound
ISH_46	Istrian Shorthaired Hound
ISH_47	Istrian Shorthaired Hound
ISH_48	Istrian Shorthaired Hound
ISH_49	Istrian Shorthaired Hound
ISH_50	Istrian Shorthaired Hound
ISH_54	Istrian Shorthaired Hound
ISH_55	Istrian Shorthaired Hound
ISH_56	Istrian Shorthaired Hound
ISH_57	Istrian Shorthaired Hound
ISH_58	Istrian Shorthaired Hound
ISH_59	Istrian Shorthaired Hound
ISH_60	Istrian Shorthaired Hound
ISH_61	Istrian Shorthaired Hound
ISH_62	Istrian Shorthaired Hound
GSM3424563	Piccolo Levriero Italiano
GSM3424564	Piccolo Levriero Italiano
GSM3424565	Piccolo Levriero Italiano
GSM3424566	Piccolo Levriero Italiano
GSM3424567	Piccolo Levriero Italiano
GSM3424568	Piccolo Levriero Italiano
GSM3424569	Piccolo Levriero Italiano
GSM3424570	Piccolo Levriero Italiano
GSM3424571	Piccolo Levriero Italiano
GSM3424572	Piccolo Levriero Italiano
GSM3424573	Piccolo Levriero Italiano
GSM3424574	Piccolo Levriero Italiano
GSM3424575	Piccolo Levriero Italiano
GSM3424576	Piccolo Levriero Italiano
GSM2195714	Piccolo Levriero Italiano
GSM2195717	Piccolo Levriero Italiano
GSM2195728	Piccolo Levriero Italiano
GSM2195729	Piccolo Levriero Italiano
GSM2195730	Piccolo Levriero Italiano
GSM2195731	Piccolo Levriero Italiano
GSM2195733	Piccolo Levriero Italiano
GSM2195734	Piccolo Levriero Italiano
GSM2195735	Piccolo Levriero Italiano
GSM2195736	Piccolo Levriero Italiano
PFZ10A06	Piccolo Levriero Italiano
PFZ10F05	Piccolo Levriero Italiano
PFZ10G05	Piccolo Levriero Italiano
PFZ10H05	Piccolo Levriero Italiano
PFZ42A06	Piccolo Levriero Italiano
PFZ42D04	Piccolo Levriero Italiano
GSM2539154	Keeshond
GSM2539171	Keeshond
GSM2539172	Keeshond
GSM2539173	Keeshond
GSM2539174	Keeshond
GSM2539175	Keeshond
GSM2539218	Keeshond
GSM2539229	Keeshond
GSM2539240	Keeshond
GSM2539241	Keeshond
PFZ10B06	Keeshond
PFZ12C05	Keeshond
PFZ12D06	Keeshond
PFZ12G05	Keeshond
PFZ13B10	Keeshond
PFZ13F11	Keeshond
PFZ13H09	Keeshond
PFZ13H12	Keeshond
PFZ15B01	Keeshond
PFZ15G11	Keeshond
PFZ20D01	Keeshond
GSM3424595	Mannaras Dog
GSM3424596	Mannaras Dog
GSM3424597	Mannaras Dog
GSM3424598	Mannaras Dog
GSM3424599	Mannaras Dog
GSM3424600	Mannaras Dog
GSM3424601	Mannaras Dog
GSM3424602	Mannaras Dog
GSM3424603	Mannaras Dog
GSM3424604	Mannaras Dog
GSM3424605	Mannaras Dog
GSM3424606	Mannaras Dog
GSM3424636	Pastore d'Oropa
GSM3424637	Pastore d'Oropa
GSM3424638	Pastore d'Oropa
GSM3424639	Pastore d'Oropa
GSM3424640	Pastore d'Oropa
GSM3424641	Pastore d'Oropa
GSM3424642	Pastore d'Oropa
GSM3424643	Pastore d'Oropa
GSM3424644	Pastore d'Oropa
GSM3424645	Pastore d'Oropa
GSM3424646	Pastore d'Oropa
GSM3424647	Pastore d'Oropa
GSM3424648	Pastore d'Oropa
GSM3424649	Pastore d'Oropa
GSM3424650	Pastore d'Oropa
GSM3424732	Pastore della Lessinia e del Lagorai
GSM3424733	Pastore della Lessinia e del Lagorai
GSM3424734	Pastore della Lessinia e del Lagorai
GSM3424735	Pastore della Lessinia e del Lagorai
GSM3424736	Pastore della Lessinia e del Lagorai
GSM3424737	Pastore della Lessinia e del Lagorai
GSM3424738	Pastore della Lessinia e del Lagorai
GSM3424739	Pastore della Lessinia e del Lagorai
GSM3424740	Pastore della Lessinia e del Lagorai
GSM3424741	Pastore della Lessinia e del Lagorai
GSM3424665	Segugio Italiano a Pelo Forte
GSM3424666	Segugio Italiano a Pelo Forte
GSM3424667	Segugio Italiano a Pelo Forte
GSM3424668	Segugio Italiano a Pelo Forte
GSM3424669	Segugio Italiano a Pelo Forte
GSM3424670	Segugio Italiano a Pelo Forte
GSM3424671	Segugio Italiano a Pelo Forte
GSM3424672	Segugio Italiano a Pelo Forte
GSM3424673	Segugio Italiano a Pelo Forte
GSM3424674	Segugio Italiano a Pelo Forte
GSM3424675	Segugio Italiano a Pelo Forte
GSM3424676	Segugio Italiano a Pelo Forte
GSM3424677	Segugio Italiano a Pelo Forte
GSM3424678	Segugio Italiano a Pelo Forte
GSM3424679	Segugio Italiano a Pelo Forte
GSM3424680	Segugio Italiano a Pelo Forte
GSM3424681	Segugio Italiano a Pelo Raso
GSM3424682	Segugio Italiano a Pelo Raso
GSM3424683	Segugio Italiano a Pelo Raso
GSM3424684	Segugio Italiano a Pelo Raso
GSM3424685	Segugio Italiano a Pelo Raso
GSM3424686	Segugio Italiano a Pelo Raso
GSM3424687	Segugio Italiano a Pelo Raso
GSM3424688	Segugio Italiano a Pelo Raso
GSM3424689	Segugio Italiano a Pelo Raso
GSM3424690	Segugio Italiano a Pelo Raso
GSM3424691	Segugio Italiano a Pelo Raso
GSM3424692	Segugio Italiano a Pelo Raso
GSM3424693	Segugio Italiano a Pelo Raso
GSM3424694	Segugio Italiano a Pelo Raso
GSM3424695	Segugio Italiano a Pelo Raso
GSM3424696	Segugio Italiano a Pelo Raso
GSM2539181	Vizsla
GSM2539186	Vizsla
GSM2539225	Vizsla
GSM2539226	Vizsla
PFZ18E03	Vizsla
PFZ19F12	Vizsla
PFZ23A01	Vizsla
PFZ23A04	Vizsla
PFZ23B03	Vizsla
PFZ23C01	Vizsla
PFZ23C04	Vizsla
PFZ23E02	Vizsla
PFZ23G03	Vizsla
PFZ23H02	Vizsla
PFZ23H03	Vizsla
PFZ24A02	Vizsla
PFZ24A04	Vizsla
PFZ24B01	Vizsla
PFZ24B02	Vizsla
PFZ24C01	Vizsla
PFZ24C03	Vizsla
PFZ24C04	Vizsla
PFZ24D01	Vizsla
PFZ24D02	Vizsla
PFZ24G01	Vizsla
PFZ25D11	Vizsla
PFZ26D03	Vizsla
PFZ29G06	Vizsla
PFZ29H05	Vizsla
PFZ32B09	Vizsla
PFZ32D09	Vizsla
PFZ32E09	Vizsla
PFZ32G08	Vizsla
PFZ32G09	Vizsla
PFZ33F02	Vizsla
PFZ33G02	Vizsla
PFZ35A03	Vizsla
PFZ36C01	Vizsla
PFZ36D01	Vizsla
PFZ36E01	Vizsla
PFZ36G01	Vizsla
PFZ38C01	Vizsla
PFZ38D01	Vizsla
PFZ38D03	Vizsla
PFZ38E12	Vizsla
PFZ42C05	Vizsla
PFZ43A12	Vizsla
PFZ43G09	Vizsla

## Sheet: Treemix - breeds
Breed	Number of samples
Afghan Hound	11
Beagle	31
Bracco Italiano	9
Cirneco dellEtna	14
Dalmatian	23
Grey Wolf	14
Istrian Shorthaired Hound	48
Ibizan Hound	11
Piccolo Levriero Italiano	30
Keeshond	21
Mannaras Dog	12
Pastore d'Oropa	15
Pastore della Lessinia e del Lagorai	10
Segugio Italiano a Pelo Forte	16
Segugio Italiano a Pelo Raso	16
Vizsla	48
